# Supplementary material for: Ensemble learning-based feature engineering to analyze maternal health during pregnancy and health risk prediction
Source: PLoS One. 2022 Nov 9;17(11):e0276525. doi: 10.1371/journal.pone.0276525 (PMC9645603; doi:10.1371/journal.pone.0276525)
Supplement: S1 Dataset — (ZIP) [file pone.0276525.s001.zip]

Archive with 13 entries (13 files):
- Code Experiments/Experiment_0_Data_Analysis_and_Balancing.ipynb
- Code Experiments/Experiment_0_Data_Analysis_and_Balancing_2.ipynb
- Code Experiments/Experiment_1_Maternal_Health_Risk_DL_BiLTCN.ipynb
- Code Experiments/Experiment_2_Maternal_Health_Risk_DL_BiLTCN.ipynb
- Code Experiments/Experiment_3_Maternal_Health_Risk_DL_BiLTCN.ipynb
- Code Experiments/Experiment_4_Maternal_Health_Risk_DL_BiLTCN.ipynb
- Code Experiments/Experiment_5_Maternal_Health_Risk_DL_BiLTCN.ipynb
- Datasets/Maternal Health Risk Data Set.csv
- Datasets/Maternal Health Risk Data Set_balanced.csv
- Code Experiments/Experiment_6_Maternal_Health_Risk_DL_BiLTCN.ipynb
- Code Experiments/Experiment_7_Maternal_Health_Risk_DL_BiLTCN.ipynb
- Datasets/maternal genrated data.csv
- Code Experiments/Experiment_8_Maternal_Health_Risk_DL_BiLTCN.ipynb
