# Supplementary material for: Ensemble learning-based feature engineering to analyze maternal health during pregnancy and health risk prediction
Source: PLoS One. 2022 Nov 9;17(11):e0276525. doi: 10.1371/journal.pone.0276525 (PMC9645603; doi:10.1371/journal.pone.0276525)
Supplement: S1 Dataset — (ZIP) [file pone.0276525.s001.zip › Code Experiments/Experiment_0_Data_Analysis_and_Balancing_2.ipynb]

# %% [code]
import numpy as np
import pandas as pd
import matplotlib.pyplot as plt
import seaborn as sns
from imblearn.over_sampling import SMOTE

# %% [code]


# %% [code]
import matplotlib.pyplot as plt

# %% [code]
import pandas as pd
df = pd.read_csv(r'/content/Maternal Health Risk Data Set_b.csv')


# %% [code]
df.head()

# %% [code]


# %% [code]
import seaborn as sns
sns_plot = sns.countplot(df['RiskLevel'])

# %% [code]
X=df.iloc[:,df.columns!='RiskLevel']
y=df.iloc[:,df.columns=='RiskLevel']

# %% [code]
sm=SMOTE()
X_resample,y_resample=sm.fit_resample(X,y.values.ravel())

# %% [code]
y_resample=pd.DataFrame(y_resample)
X_resample=pd.DataFrame(X_resample)

# %% [code]
fdf = pd.concat([X_resample, y_resample], axis=1)
fdf.set_axis([*fdf.columns[:-1], 'RiskLevel'], axis=1, inplace=True)

# %% [code]
sns_plot = sns.countplot(fdf['RiskLevel'])

# %% [code]
fdf.to_csv('Maternal Health Risk Data Set_b.csv', index=False)

# %% [code]
fdf.info()

# %% [code]
fdf.shape

# %% [code]
fdf.describe().transpose()

# %% [markdown]
<h1>Exploratory Data Analysis</h1>

# %% [code]
d = {
    "low risk": 0,
    "mid risk": 1,
    "high risk": 2
}

df['RiskLevel'].replace(to_replace=d, inplace=True)

# %% [code]
threedee = plt.figure(figsize=(7, 5), dpi=80).gca(projection='3d')
import numpy as np
colors = np.random.rand(1218)
scatter= threedee.scatter(df['Age'], df['BS'], df['RiskLevel'],c=df['RiskLevel'], alpha=1.0, marker=r'o')
threedee.set_xlabel('Age')
threedee.set_ylabel('BS')
threedee.set_zlabel('RiskLevel')
legend1 = threedee.legend(*scatter.legend_elements(),
                    loc="upper left", title="Risk Level")
threedee.add_artist(legend1)
# threedee.grid(True)
plt.show()

# %% [code]
threedee = plt.figure(figsize=(7, 5), dpi=80).gca(projection='3d')
import numpy as np
colors = np.random.rand(1218)
threedee.scatter(df['Age'], df['HeartRate'], df['RiskLevel'],c=df['RiskLevel'], alpha=1.0, marker=r'o')
threedee.set_xlabel('Age')
threedee.set_ylabel('HeartRate')
threedee.set_zlabel('RiskLevel')
legend1 = threedee.legend(*scatter.legend_elements(),
                    loc="upper left", title="Risk Level")
threedee.add_artist(legend1)
plt.show()

# %% [code]
threedee = plt.figure(figsize=(7, 5), dpi=80).gca(projection='3d')
import numpy as np
colors = np.random.rand(1218)
threedee.scatter(df['Age'], df['DiastolicBP'], df['RiskLevel'],c=df['RiskLevel'], alpha=1.0, marker=r'o')
threedee.set_xlabel('Age')
threedee.set_ylabel('DiastolicBP')
threedee.set_zlabel('RiskLevel')
legend1 = threedee.legend(*scatter.legend_elements(),
                    loc="upper left", title="Risk Level")
threedee.add_artist(legend1)
plt.show()

# %% [code]
threedee = plt.figure(figsize=(7, 5), dpi=80).gca(projection='3d')
import numpy as np
colors = np.random.rand(1218)
threedee.scatter(df['Age'], df['BodyTemp'], df['RiskLevel'],c=df['RiskLevel'], alpha=1.0, marker=r'o')
threedee.set_xlabel('Age')
threedee.set_ylabel('BodyTemp')
threedee.set_zlabel('RiskLevel')
legend1 = threedee.legend(*scatter.legend_elements(),
                    loc="upper left", title="Risk Level")
threedee.add_artist(legend1)
plt.show()

# %% [code]


# %% [code]
columns = fdf.columns[:len(fdf.columns) - 1]
for column in columns:
    plt.figure(figsize=(10,8), dpi=200)
    sns.displot(data=fdf, x=str(column), kde=True, hue="RiskLevel", bins=30).set(title="{} Distribution of Patients".format(str(column)))
    plt.show()


# %% [code]
fig = plt.figure(figsize=(6,4), dpi=200)
sns.violinplot(x="RiskLevel", y="Age", data=fdf).set(title="Analysis In Age on Risk Level", xlabel="Risk Level")

plt.savefig('age analysis on risk.png')
plt.show()

# %% [code]
plt.figure(figsize=(6,6), dpi=150)
labels = ['Low risk', 'Mid risk', 'High risk']
low_risk = fdf[fdf['RiskLevel'] == 'low risk']
mid_risk = fdf[fdf['RiskLevel'] == 'mid risk']
high_risk = fdf[fdf['RiskLevel'] == 'high risk']
data = [len(low_risk), len(mid_risk), len(high_risk)]
colors = sns.color_palette('pastel')[0:5]
fig = plt.pie(x=data, labels=labels, colors=colors, autopct='%.0f%%')
plt.title('Analysis On Risk')
plt.savefig('analysis on risk.png')
plt.show()

# %% [code]
plt.figure(figsize=(10, 8), dpi=200)
sns.catplot(x="RiskLevel", y="SystolicBP", data=fdf, kind="box").set(title="Distribution based on SystolicBP")
plt.savefig('Distribution based on SystolicBP.png')
plt.show()

# %% [code]
plt.figure(figsize=(10, 8), dpi=200)
sns.catplot(x="RiskLevel", y="DiastolicBP", data=fdf, kind="box").set(title="Distribution based on DiastolicBP")
plt.show()

# %% [markdown]
Heatmap

# %% [code]
plt.figure(figsize=(10,6), dpi=150)
sns.heatmap(fdf.corr(), cmap='viridis', annot=True)
plt.savefig('corr.png')
plt.show()

# %% [markdown]
Pairplot

# %% [code]
plt.figure(dpi=200)
sns.pairplot(fdf, hue='RiskLevel')
plt.savefig('pairplot.png')
plt.show()

# %% [code]
df=fdf

# %% [code]
cols = [i for i in df.columns]
cols = [i for i in cols if i not in ['RiskLevel']]
plt.figure(figsize=(20,12))
for i in enumerate(cols): 
    num = i[0]+1
    plt.subplot(3,5,num)
    sns.violinplot(data=df, x=i[1])
plt.show()
