# Supplementary material for: Ensemble learning-based feature engineering to analyze maternal health during pregnancy and health risk prediction
Source: PLoS One. 2022 Nov 9;17(11):e0276525. doi: 10.1371/journal.pone.0276525 (PMC9645603; doi:10.1371/journal.pone.0276525)
Supplement: S1 Dataset — (ZIP) [file pone.0276525.s001.zip › Code Experiments/Experiment_2_Maternal_Health_Risk_DL_BiLTCN.ipynb]

# %% [code]
import pandas as pd
import matplotlib.pyplot as plt
import warnings
from sklearn.metrics import classification_report, f1_score, precision_score, recall_score
import seaborn as sns
# # from keras.utils import to_categorical
from tensorflow.keras.utils import to_categorical
from tensorflow.keras.layers import Embedding, Dense, LSTM, Bidirectional, Dropout, GlobalMaxPool1D
from tensorflow.keras.models import Sequential
from sklearn.preprocessing import LabelEncoder
from sklearn.model_selection import train_test_split
from tcn import TCN
from tensorflow.keras.preprocessing.text import one_hot
from tensorflow.keras.preprocessing.sequence import pad_sequences
warnings.filterwarnings("ignore")

# %% [code]
!pip install wget
!pip install keras-tcn

# %% [markdown]
!pip install wget
!pip install keras-tcn
import wget
import matplotlib.pyplot as plt
import numpy as np
import pandas as pd
from tensorflow.keras import Input, Model
from tensorflow.keras.layers import Dense
from tqdm.notebook import tqdm

from tcn import TCN

# %% [markdown]
## Loading dataset

# %% [code]
import pandas as pd
df = pd.read_csv(r'Maternal Health Risk Data Set_b.csv')
d = {
    "low risk": 0,
    "mid risk": 1,
    "high risk": 2
}

df['RiskLevel'].replace(to_replace=d, inplace=True)

# %% [code]
x=df.drop(['RiskLevel'],axis=1)
y=df['RiskLevel']
# labels = to_categorical(df['RiskLevel'], num_classes=3)
# y=to_categorical(df['RiskLevel'], num_classes=3)

# %% [markdown]
## Spliting dataset

# %% [code]
from sklearn.tree import DecisionTreeClassifier
print("DT")
dt=DecisionTreeClassifier(max_depth=300)
dtPre1=dt.fit(x, y).predict_proba(x)


# %% [code]
# from sklearn.ensemble import RandomForestClassifier
# print("RF")
# dt = RandomForestClassifier(n_estimators=300, random_state=5, max_depth=300) 
# dtPre2=dt.fit(x, y).predict_proba(x)

# %% [code]
from tensorflow.keras.optimizers import Adam
from tensorflow.keras import regularizers
# opt = Adam(learning_rate=0.0001)
vocab_size = 5000
model = Sequential()
model.add(Embedding(input_dim=vocab_size,output_dim = 64,input_length=6))
model.add(Bidirectional(LSTM(256,return_sequences=True)))
model.add(TCN(128))
model.add(Dense(64,activation = 'relu'))
model.add(Dense(6))
# model.add(Dropout(0.05))
#model.add(Dense(3,activation = 'softmax'))
#model.compile(loss = 'categorical_crossentropy',optimizer = 'adam' ,metrics=['accuracy'])
model.summary()
rounded_predictions = model.predict(x, batch_size=128, verbose=0)

# %% [code]
dt=pd.DataFrame(dtPre1)
# dt1=pd.DataFrame(dtPre2)
# dt2=pd.DataFrame(dtPre3)
cnn=pd.DataFrame(rounded_predictions)

# %% [code]
result = pd.concat([dt,cnn], axis=1).reindex(dt.index)

# %% [code]
result.shape

# %% [code]
from sklearn.model_selection import train_test_split
X_train, X_test, Y_train, Y_test = train_test_split(result,y, test_size = 0.1)

# %% [code]
from sklearn.metrics import accuracy_score
from sklearn.metrics import classification_report
from sklearn.metrics import confusion_matrix
import numpy as np

# %% [code]
from sklearn.tree import DecisionTreeClassifier
print("DT")
dt=DecisionTreeClassifier(max_depth=300)
dtP3=dt.fit(X_train, Y_train).predict(X_test)
dtPre3=dt.fit(X_train, Y_train).predict_proba(X_test)
print(accuracy_score(Y_test,dtP3))
print(classification_report(Y_test,dtP3))
print(confusion_matrix(Y_test,dtP3))

# %% [code]
!pip install matplotlib==3.0.0

# %% [code]
from sklearn.linear_model import LogisticRegression
dt = LogisticRegression(random_state=1000, solver='saga',multi_class='multinomial',C=1.0)
dtP3=dt.fit(X_train, Y_train).predict(X_test)
dtPre3=dt.fit(X_train, Y_train).predict_proba(X_test)
print(accuracy_score(Y_test,dtP3))
print(classification_report(Y_test,dtP3))
print(confusion_matrix(Y_test,dtP3))
import matplotlib.pyplot as plt
cf_matrix=confusion_matrix(Y_test,dtP3)
group_counts = ["{0:0.0f}".format(value) for value in
                cf_matrix.flatten()]
group_percentages = ["{0:.2%}".format(value) for value in
                     cf_matrix.flatten()/np.sum(cf_matrix)]
labels = [f"{v1}\n{v2}\n" for v1, v2 in
          zip(group_counts,group_percentages)]
labels = np.asarray(labels).reshape(3,3)
ax = sns.heatmap(cf_matrix, annot=labels, fmt='', cmap='Blues')
ax.xaxis.set_ticklabels(['low risk','mid risk', 'high risk'])
ax.yaxis.set_ticklabels(['low risk','mid risk', 'high risk'])
plt.tight_layout(pad=0)
plt.savefig('lrcm.pdf')
plt.show()


# %% [code]
from sklearn.neighbors import KNeighborsClassifier
print("KNN")
dt = KNeighborsClassifier() 
dtP3=dt.fit(X_train, Y_train).predict(X_test)
dtPre3=dt.fit(X_train, Y_train).predict_proba(X_test)
print(accuracy_score(Y_test,dtP3))
print(classification_report(Y_test,dtP3))
print(confusion_matrix(Y_test,dtP3))

# %% [code]
from sklearn.ensemble import RandomForestClassifier
print("RF")
dt = RandomForestClassifier(n_estimators=300, random_state=5, max_depth=300) 
dtP3=dt.fit(X_train, Y_train).predict(X_test)
dtPre3=dt.fit(X_train, Y_train).predict_proba(X_test)
print(accuracy_score(Y_test,dtP3))
print(classification_report(Y_test,dtP3))
print(confusion_matrix(Y_test,dtP3))

# %% [code]
from sklearn.svm import SVC
print("SVC")
dt = SVC(kernel='poly', C=1.0, random_state=500,probability=True)
dtP3=dt.fit(X_train, Y_train).predict(X_test)
dtPre3=dt.fit(X_train, Y_train).predict_proba(X_test)
print(accuracy_score(Y_test,dtP3))
print(classification_report(Y_test,dtP3))
print(confusion_matrix(Y_test,dtP3))
import matplotlib.pyplot as plt
cf_matrix=confusion_matrix(Y_test,dtP3)
group_counts = ["{0:0.0f}".format(value) for value in
                cf_matrix.flatten()]
group_percentages = ["{0:.2%}".format(value) for value in
                     cf_matrix.flatten()/np.sum(cf_matrix)]
labels = [f"{v1}\n{v2}\n" for v1, v2 in
          zip(group_counts,group_percentages)]
labels = np.asarray(labels).reshape(3,3)
ax = sns.heatmap(cf_matrix, annot=labels, fmt='', cmap='Blues')
ax.xaxis.set_ticklabels(['low risk','mid risk', 'high risk'])
ax.yaxis.set_ticklabels(['low risk','mid risk', 'high risk'])
plt.tight_layout(pad=0)
plt.savefig('svmcm.pdf')
plt.show()

# %% [code]
from sklearn.ensemble import ExtraTreesClassifier
print("ETC")
dt = ExtraTreesClassifier(n_estimators=300, random_state=5, max_depth=300)
dtP3=dt.fit(X_train, Y_train).predict(X_test)
dtPre3=dt.fit(X_train, Y_train).predict_proba(X_test)
print(accuracy_score(Y_test,dtP3))
print(classification_report(Y_test,dtP3))
print(confusion_matrix(Y_test,dtP3))

# %% [code]


# %% [code]
from sklearn.model_selection import train_test_split
X_train, X_test, Y_train, Y_test = train_test_split(result,labels, test_size = 0.1)

# %% [code]
from tensorflow.keras.optimizers import Adam
from tensorflow.keras import regularizers
# opt = Adam(learning_rate=0.0001)
vocab_size = 5000
model = Sequential()
model.add(Embedding(input_dim=vocab_size,output_dim = 64,input_length=9))
model.add(Bidirectional(LSTM(256,return_sequences=True)))
model.add(TCN(128))
model.add(Dense(64,activation = 'relu'))
model.add(Dense(8))
# model.add(Dropout(0.05))
model.add(Dense(3,activation = 'softmax'))
model.compile(loss = 'categorical_crossentropy',optimizer = 'adam' ,metrics=['accuracy'])
model.summary()
#rounded_predictions = model.predict(x, batch_size=128, verbose=0)

# %% [code]


# %% [code]
from sklearn.model_selection import KFold, cross_val_score
kf = KFold(n_splits=10, shuffle=True)
results=[]
for train_idx, val_idx in list(kf.split(x,y)):

    x_train_df = df.iloc[train_idx]
    X=x_train_df.drop(['RiskLevel'],axis=1)
    Y=x_train_df['RiskLevel']
    model.fit(X, to_categorical(Y, num_classes=3),batch_size=16, epochs = 50, verbose=0)

    x_valid_df = df.iloc[val_idx]
    X_val=x_valid_df.drop(['RiskLevel'],axis=1)
    Y_val=x_valid_df['RiskLevel']

    results.append(model.evaluate(X_val, to_categorical(Y_val, num_classes=3))[1])

import statistics
print('accuracy',round(statistics.mean(results),2))

# %% [code]
import numpy as np
scores = np.array(results)
print("%0.2f accuracy with a standard deviation of %0.2f" % (scores.mean(), scores.std()))

# %% [code]
history = model.fit(X_train, Y_train, batch_size=8, epochs = 50, verbose=1)

# %% [markdown]
## Testing accuracy

# %% [code]
round(model.evaluate(X_test, Y_test)[1],2)

# %% [markdown]
## Training Accuarcy

# %% [code]
round(model.evaluate(X_train, Y_train)[1],2)

# %% [code]
ypred = model.predict(X_test)

pred = (ypred>0.5).astype('int')

# %% [code]

from sklearn.metrics import classification_report

print(classification_report(Y_test,pred))


# %% [code]
# Compute ROC curve and ROC area for each class
from sklearn.metrics import roc_curve, auc

n_classes=3

fpr = dict()
tpr = dict()
roc_auc = dict()
for i in range(n_classes):
    fpr[i], tpr[i], _ = roc_curve(Y_test[:, i], ypred[:, i])
    roc_auc[i] = auc(fpr[i], tpr[i])

# Compute micro-average ROC curve and ROC area
fpr["micro"], tpr["micro"], _ = roc_curve(Y_test.ravel(), ypred.ravel())
roc_auc["micro"] = auc(fpr["micro"], tpr["micro"])
# roc for each class
fig, ax = plt.subplots(figsize=(5,5))
ax.plot([0, 1], [0, 1], 'k--')
ax.set_xlim([0.0, 1.0])
ax.set_ylim([0.0, 1.05])
ax.set_xlabel('False Positive Rate')
ax.set_ylabel('True Positive Rate')
ax.set_title('Receiver operating characteristic')
for i in range(n_classes):
    ax.plot(fpr[i], tpr[i], label='ROC curve (area = %0.2f) for label %i' % (roc_auc[i], i))
ax.legend(loc="best")
ax.grid(alpha=.4)
sns.despine()
plt.show()

# %% [code]
roc_auc

# %% [code]
round(0.9685941652482905,2)

# %% [code]
from sklearn.metrics import multilabel_confusion_matrix
cf_matrix = multilabel_confusion_matrix(Y_test, pred)

# %% [code]
cf_matrix

# %% [code]
# Plot confusion matrix 
fig = plt.figure(figsize = (14, 8))
for i, (label, matrix) in enumerate(zip(["low risk","mid risk","high risk"], cf_matrix)):
    plt.subplot(f'23{i+1}')
    labels = [f'not_{label}', label]
    sns.heatmap(matrix, annot = True, square = True, fmt = 'd', cbar = False, cmap = 'Blues', 
                xticklabels = labels, yticklabels = labels, linecolor = 'black', linewidth = 1)
    plt.title(labels[0])

plt.tight_layout()

plt.tight_layout(pad=0)
plt.savefig('HFOversampled90.pdf')
plt.show()

# %% [code]
from sklearn.metrics import precision_recall_fscore_support

precision_score, recall_score, f1_score ,_ = precision_recall_fscore_support(Y_test, pred, average='weighted')

# %% [code]

print("Precision:", round(precision_score,2))

print("Recall:", round(recall_score,2))

print("F1:", round(f1_score,2))
