# Supplementary material for: Ensemble learning-based feature engineering to analyze maternal health during pregnancy and health risk prediction
Source: PLoS One. 2022 Nov 9;17(11):e0276525. doi: 10.1371/journal.pone.0276525 (PMC9645603; doi:10.1371/journal.pone.0276525)
Supplement: S1 Dataset — (ZIP) [file pone.0276525.s001.zip › Datasets/Maternal Health Risk Data Set_balanced.csv]

Age	SystolicBP	DiastolicBP	BS	BodyTemp	HeartRate	RiskLevel
25	130	80	15.0	98.0	86	high risk
35	140	90	13.0	98.0	70	high risk
29	90	70	8.0	100.0	80	high risk
30	140	85	7.0	98.0	70	high risk
35	120	60	6.1	98.0	76	low risk
23	140	80	7.01	98.0	70	high risk
23	130	70	7.01	98.0	78	mid risk
35	85	60	11.0	102.0	86	high risk
32	120	90	6.9	98.0	70	mid risk
42	130	80	18.0	98.0	70	high risk
23	90	60	7.01	98.0	76	low risk
19	120	80	7.0	98.0	70	mid risk
25	110	89	7.01	98.0	77	low risk
20	120	75	7.01	100.0	70	mid risk
48	120	80	11.0	98.0	88	mid risk
15	120	80	7.01	98.0	70	low risk
50	140	90	15.0	98.0	90	high risk
25	140	100	7.01	98.0	80	high risk
30	120	80	6.9	101.0	76	mid risk
10	70	50	6.9	98.0	70	low risk
40	140	100	18.0	98.0	90	high risk
50	140	80	6.7	98.0	70	mid risk
21	90	65	7.5	98.0	76	low risk
18	90	60	7.5	98.0	70	low risk
21	120	80	7.5	98.0	76	low risk
16	100	70	7.2	98.0	80	low risk
19	120	75	7.2	98.0	66	low risk
22	100	65	7.2	98.0	70	low risk
49	120	90	7.2	98.0	77	low risk
28	90	60	7.2	98.0	82	low risk
20	100	90	7.1	98.0	88	low risk
23	100	85	7.1	98.0	66	low risk
22	120	90	7.1	98.0	82	low risk
21	120	80	7.1	98.0	77	low risk
21	75	50	6.1	98.0	70	low risk
12	95	60	6.1	102.0	60	low risk
60	120	80	6.1	98.0	75	low risk
55	100	65	6.1	98.0	66	low risk
45	120	95	6.1	98.0	66	low risk
35	100	70	6.1	98.0	66	low risk
22	120	85	6.1	98.0	88	low risk
23	120	90	6.1	98.0	60	low risk
25	90	70	6.1	98.0	80	low risk
30	120	80	6.1	98.0	70	low risk
23	120	90	6.1	98.0	70	low risk
32	120	90	7.5	98.0	70	low risk
42	120	80	7.5	98.0	70	low risk
23	90	60	7.5	98.0	76	low risk
15	76	49	7.5	98.0	77	low risk
15	120	80	7.0	98.0	70	low risk
25	120	80	7.0	98.0	66	low risk
22	100	65	7.0	98.0	80	low risk
35	100	70	7.0	98.0	60	low risk
19	120	85	7.0	98.0	60	low risk
60	90	65	7.0	98.0	77	low risk
23	120	90	6.7	98.0	70	low risk
32	120	90	6.4	98.0	70	low risk
42	120	80	6.4	98.0	70	low risk
23	90	60	6.4	98.0	76	low risk
15	76	49	6.4	98.0	77	low risk
15	120	80	7.2	98.0	70	low risk
15	80	60	7.0	98.0	80	low risk
12	95	60	7.2	98.0	77	low risk
29	90	70	6.7	98.0	80	mid risk
31	120	60	6.1	98.0	76	mid risk
29	130	70	6.7	98.0	78	mid risk
17	85	60	9.0	102.0	86	mid risk
19	120	80	7.0	98.0	70	mid risk
20	110	60	7.0	100.0	70	mid risk
32	120	65	6.0	101.0	76	mid risk
26	85	60	6.0	101.0	86	mid risk
29	130	70	7.7	98.0	78	mid risk
19	120	80	7.0	98.0	70	mid risk
54	130	70	12.0	98.0	67	mid risk
44	120	90	16.0	98.0	80	mid risk
23	130	70	6.9	98.0	70	mid risk
22	85	60	6.9	98.0	76	mid risk
55	120	90	12.0	98.0	70	mid risk
35	120	80	6.9	98.0	78	mid risk
21	90	60	6.9	98.0	86	mid risk
16	90	65	6.9	98.0	76	mid risk
33	115	65	7.0	98.0	70	mid risk
12	95	60	6.9	98.0	65	mid risk
28	120	90	6.9	98.0	70	mid risk
21	90	65	6.9	98.0	76	mid risk
18	90	60	6.9	98.0	70	mid risk
21	120	80	6.9	98.0	76	mid risk
16	100	70	6.9	98.0	80	mid risk
19	120	75	6.9	98.0	66	mid risk
23	100	85	6.9	98.0	66	mid risk
22	120	90	7.8	98.0	82	mid risk
60	120	85	15.0	98.0	60	mid risk
13	90	65	7.8	101.0	80	mid risk
23	120	90	7.8	98.0	60	mid risk
28	115	60	7.8	101.0	86	mid risk
50	120	80	7.8	98.0	70	mid risk
29	130	70	7.8	98.0	78	mid risk
19	120	80	7.0	98.0	70	mid risk
19	120	85	7.8	98.0	60	mid risk
60	90	65	6.8	98.0	77	mid risk
55	120	90	6.8	98.0	66	mid risk
25	120	80	6.8	98.0	66	mid risk
48	140	90	15.0	98.0	90	high risk
25	140	100	6.8	98.0	80	high risk
23	140	90	6.8	98.0	70	high risk
34	85	60	11.0	102.0	86	high risk
50	140	90	15.0	98.0	90	high risk
25	140	100	6.8	98.0	80	high risk
42	140	100	18.0	98.0	90	high risk
32	140	100	7.9	98.0	78	high risk
50	140	95	17.0	98.0	60	high risk
38	135	60	7.9	101.0	86	high risk
39	90	70	9.0	98.0	80	high risk
30	140	100	15.0	98.0	70	high risk
63	140	90	15.0	98.0	90	high risk
25	140	100	7.9	98.0	80	high risk
30	120	80	7.9	101.0	76	high risk
55	140	100	18.0	98.0	90	high risk
32	140	100	7.9	98.0	78	high risk
30	140	100	15.0	98.0	70	high risk
48	120	80	11.0	98.0	88	high risk
49	140	90	15.0	98.0	90	high risk
25	140	100	7.5	98.0	80	high risk
40	160	100	19.0	98.0	77	high risk
32	140	90	18.0	98.0	88	high risk
35	140	100	7.5	98.0	66	high risk
54	140	100	15.0	98.0	66	high risk
55	140	95	19.0	98.0	77	high risk
29	120	70	9.0	98.0	80	high risk
48	120	80	11.0	98.0	88	high risk
40	160	100	19.0	98.0	77	high risk
32	140	90	18.0	98.0	88	high risk
35	140	100	7.5	98.0	66	high risk
54	140	100	15.0	98.0	66	high risk
40	120	95	11.0	98.0	80	high risk
22	90	60	7.5	102.0	60	high risk
40	120	85	15.0	98.0	60	high risk
55	140	95	19.0	98.0	77	high risk
50	130	100	16.0	98.0	75	high risk
18	120	80	6.9	102.0	76	mid risk
32	140	100	6.9	98.0	78	high risk
17	90	60	6.9	101.0	76	mid risk
17	90	63	6.9	101.0	70	mid risk
25	120	90	6.7	101.0	80	mid risk
17	120	80	6.7	102.0	76	mid risk
14	90	65	7.0	101.0	70	high risk
15	80	60	6.7	98.0	80	low risk
15	100	65	6.7	98.0	76	low risk
12	95	60	6.7	98.0	77	low risk
37	120	90	11.0	98.0	88	high risk
18	100	70	6.7	98.0	76	low risk
21	100	85	6.7	98.0	70	low risk
17	110	75	12.0	101.0	76	high risk
25	120	90	7.5	98.0	80	low risk
23	85	65	7.5	98.0	70	low risk
12	95	60	7.5	98.0	65	low risk
28	120	90	7.5	98.0	70	low risk
40	120	90	12.0	98.0	80	high risk
55	129	85	7.5	98.0	88	low risk
25	100	90	7.5	98.0	76	low risk
35	120	80	7.5	98.0	80	low risk
21	90	65	7.5	98.0	76	low risk
18	90	60	7.5	98.0	70	low risk
21	120	80	7.5	98.0	76	low risk
16	100	70	7.2	98.0	80	low risk
19	120	75	7.2	98.0	66	low risk
40	160	100	19.0	98.0	77	high risk
32	140	90	18.0	98.0	88	high risk
22	100	65	7.2	98.0	70	low risk
49	120	90	7.2	98.0	77	low risk
28	90	60	7.2	98.0	82	low risk
12	90	60	7.9	102.0	66	high risk
20	100	90	7.1	98.0	88	low risk
23	100	85	7.1	98.0	66	low risk
22	120	90	7.1	98.0	82	low risk
21	120	80	7.1	98.0	77	low risk
35	140	100	8.0	98.0	66	high risk
54	140	100	15.0	98.0	66	high risk
40	120	95	11.0	98.0	80	high risk
21	75	50	6.1	98.0	70	low risk
12	95	60	6.1	102.0	60	low risk
60	120	85	15.0	98.0	60	high risk
55	140	95	19.0	98.0	77	high risk
50	130	100	16.0	98.0	75	high risk
60	120	80	6.1	98.0	75	low risk
55	100	65	6.1	98.0	66	low risk
45	120	95	6.1	98.0	66	low risk
35	100	70	6.1	98.0	66	low risk
22	120	85	6.1	98.0	88	low risk
13	90	65	7.9	101.0	80	mid risk
23	120	90	6.1	98.0	60	low risk
17	90	65	6.1	103.0	67	high risk
28	83	60	8.0	101.0	86	high risk
50	120	80	15.0	98.0	70	high risk
25	90	70	6.1	98.0	80	low risk
30	120	80	6.1	98.0	70	low risk
31	120	60	6.1	98.0	76	mid risk
23	120	90	6.1	98.0	70	low risk
29	130	70	6.1	98.0	78	mid risk
17	85	60	9.0	102.0	86	high risk
32	120	90	7.5	98.0	70	low risk
42	120	80	7.5	98.0	70	low risk
23	90	60	7.5	98.0	76	low risk
19	120	80	7.0	98.0	70	mid risk
15	76	49	7.5	98.0	77	low risk
33	120	75	10.0	98.0	70	high risk
48	120	80	11.0	98.0	88	high risk
15	120	80	7.0	98.0	70	low risk
25	120	80	7.0	98.0	66	low risk
22	100	65	7.0	98.0	80	low risk
50	140	95	17.0	98.0	60	high risk
35	100	70	7.0	98.0	60	low risk
19	120	85	7.0	98.0	60	low risk
60	90	65	7.0	98.0	77	low risk
28	85	60	9.0	101.0	86	mid risk
50	140	80	6.7	98.0	70	mid risk
29	90	70	6.7	98.0	80	mid risk
30	140	100	15.0	98.0	70	high risk
31	120	60	6.1	98.0	76	mid risk
23	120	90	6.7	98.0	70	low risk
29	130	70	6.7	98.0	78	mid risk
17	85	60	9.0	102.0	86	mid risk
32	120	90	6.4	98.0	70	low risk
42	120	80	6.4	98.0	70	low risk
23	90	60	6.4	98.0	76	low risk
19	120	80	7.0	98.0	70	mid risk
15	76	49	6.4	98.0	77	low risk
29	120	75	7.2	100.0	70	high risk
48	120	80	11.0	98.0	88	high risk
15	120	80	7.2	98.0	70	low risk
50	140	90	15.0	98.0	77	high risk
25	140	100	7.2	98.0	80	high risk
55	140	80	7.2	101.0	76	high risk
20	110	60	7.0	100.0	70	mid risk
40	140	100	18.0	98.0	77	high risk
28	120	80	9.0	102.0	76	high risk
32	140	100	8.0	98.0	70	high risk
17	90	60	11.0	101.0	78	high risk
17	90	63	8.0	101.0	70	high risk
25	120	90	12.0	101.0	80	high risk
17	120	80	7.0	102.0	76	high risk
19	90	65	11.0	101.0	70	high risk
15	80	60	7.0	98.0	80	low risk
32	120	65	6.0	101.0	76	mid risk
12	95	60	7.2	98.0	77	low risk
37	120	90	11.0	98.0	88	high risk
18	100	70	6.8	98.0	76	low risk
21	100	85	6.9	98.0	70	low risk
17	110	75	13.0	101.0	76	high risk
25	120	90	15.0	98.0	80	high risk
10	85	65	6.9	98.0	70	low risk
12	95	60	6.9	98.0	65	low risk
28	120	90	6.9	98.0	70	low risk
40	120	90	6.9	98.0	80	low risk
55	110	85	6.9	98.0	88	low risk
25	100	90	6.9	98.0	76	low risk
35	120	80	6.9	98.0	80	low risk
21	90	65	6.9	98.0	76	low risk
18	90	60	6.9	98.0	70	low risk
21	120	80	6.9	98.0	76	low risk
16	100	70	6.9	98.0	80	low risk
19	120	75	6.9	98.0	66	low risk
40	160	100	19.0	98.0	77	high risk
32	140	90	18.0	98.0	88	high risk
22	100	65	6.9	98.0	70	low risk
49	120	90	6.9	98.0	77	low risk
28	90	60	6.9	98.0	82	low risk
12	90	60	8.0	102.0	66	high risk
20	100	90	7.0	98.0	88	low risk
23	100	85	7.0	98.0	66	low risk
22	120	90	7.0	98.0	82	low risk
21	120	80	7.0	98.0	77	low risk
35	140	100	9.0	98.0	66	high risk
54	140	100	15.0	98.0	66	high risk
40	120	95	11.0	98.0	80	high risk
21	75	50	7.7	98.0	60	low risk
12	90	60	11.0	102.0	60	high risk
60	120	85	15.0	98.0	60	high risk
55	140	95	19.0	98.0	77	high risk
50	130	100	16.0	98.0	76	high risk
60	120	80	7.7	98.0	75	low risk
55	100	65	7.7	98.0	66	low risk
45	120	95	7.7	98.0	66	low risk
35	100	70	7.7	98.0	66	low risk
22	120	85	7.7	98.0	88	low risk
13	90	65	9.0	101.0	80	high risk
23	120	90	7.7	98.0	60	low risk
17	90	65	7.7	103.0	67	high risk
26	85	60	6.0	101.0	86	mid risk
50	120	80	7.7	98.0	70	low risk
19	90	70	7.7	98.0	80	low risk
30	120	80	7.7	98.0	70	low risk
31	120	60	6.1	98.0	76	low risk
23	120	80	7.7	98.0	70	low risk
29	130	70	7.7	98.0	78	mid risk
17	85	60	6.3	102.0	86	high risk
32	120	90	7.7	98.0	70	low risk
42	120	80	7.7	98.0	70	low risk
23	90	60	7.7	98.0	76	low risk
19	120	80	7.0	98.0	70	mid risk
15	75	49	7.7	98.0	77	low risk
40	120	75	7.7	98.0	70	high risk
48	120	80	11.0	98.0	88	high risk
15	120	80	7.7	98.0	70	low risk
25	120	80	7.7	98.0	66	low risk
22	100	65	6.9	98.0	80	low risk
12	120	95	6.9	98.0	60	low risk
35	100	70	6.9	98.0	60	low risk
19	120	85	6.9	98.0	60	low risk
60	90	65	6.9	98.0	77	low risk
55	120	90	6.9	98.0	76	low risk
35	90	65	6.9	98.0	75	low risk
51	85	60	6.9	98.0	66	low risk
62	120	80	6.9	98.0	66	low risk
25	90	70	6.9	98.0	66	low risk
21	120	80	6.9	98.0	88	low risk
22	120	60	15.0	98.0	80	high risk
55	120	90	18.0	98.0	60	high risk
54	130	70	12.0	98.0	67	mid risk
35	85	60	19.0	98.0	86	high risk
43	120	90	18.0	98.0	70	high risk
12	120	80	6.9	98.0	80	low risk
65	90	60	6.9	98.0	70	low risk
60	120	80	6.9	98.0	76	low risk
25	120	90	6.9	98.0	70	low risk
22	90	65	6.9	98.0	78	low risk
66	85	60	6.9	98.0	86	low risk
56	120	80	13.0	98.0	70	high risk
35	90	70	6.9	98.0	70	low risk
43	120	80	15.0	98.0	76	high risk
35	120	60	6.9	98.0	70	low risk
44	120	90	16.0	98.0	80	mid risk
23	130	70	6.9	98.0	70	mid risk
22	85	60	6.9	98.0	76	mid risk
55	120	90	12.0	98.0	70	mid risk
35	120	80	6.9	98.0	78	mid risk
21	90	60	6.9	98.0	86	mid risk
45	120	80	6.9	103.0	70	low risk
70	85	60	6.9	102.0	70	low risk
65	120	90	6.9	103.0	76	low risk
55	120	80	6.9	102.0	80	low risk
45	90	60	18.0	101.0	70	high risk
22	120	80	6.9	103.0	76	low risk
16	90	65	6.9	98.0	76	mid risk
12	95	60	6.9	98.0	77	low risk
37	120	90	11.0	98.0	88	high risk
18	100	70	6.9	98.0	76	low risk
21	100	85	6.9	98.0	70	low risk
17	110	75	6.9	101.0	76	high risk
25	120	90	6.9	98.0	80	low risk
33	115	65	7.0	98.0	70	mid risk
12	95	60	6.9	98.0	65	mid risk
28	120	90	6.9	98.0	70	mid risk
40	120	90	6.9	98.0	80	high risk
55	110	85	6.9	98.0	88	high risk
25	100	90	6.9	98.0	76	high risk
35	120	80	6.9	98.0	80	high risk
21	90	65	6.9	98.0	76	mid risk
18	90	60	6.9	98.0	70	mid risk
21	120	80	6.9	98.0	76	mid risk
16	100	70	6.9	98.0	80	mid risk
19	120	75	6.9	98.0	66	mid risk
40	160	100	19.0	98.0	77	high risk
32	140	90	18.0	98.0	88	high risk
23	100	85	6.9	98.0	66	mid risk
22	120	90	7.8	98.0	82	mid risk
21	120	80	7.8	98.0	77	low risk
35	140	100	7.8	98.0	66	high risk
54	140	100	15.0	98.0	66	high risk
40	120	95	11.0	98.0	80	high risk
21	75	50	7.8	98.0	60	low risk
12	90	60	7.8	102.0	60	high risk
60	120	85	15.0	98.0	60	mid risk
55	140	95	19.0	98.0	77	high risk
50	130	100	16.0	98.0	75	high risk
60	120	80	7.8	98.0	75	high risk
55	100	65	7.8	98.0	66	low risk
45	120	95	7.8	98.0	66	low risk
35	100	70	7.8	98.0	66	low risk
22	120	85	7.8	98.0	88	low risk
13	90	65	7.8	101.0	80	mid risk
23	120	90	7.8	98.0	60	mid risk
17	90	65	7.8	103.0	67	high risk
28	115	60	7.8	101.0	86	mid risk
50	120	80	7.8	98.0	70	mid risk
19	90	70	7.8	98.0	80	low risk
30	120	80	7.8	98.0	70	low risk
31	120	60	6.1	98.0	76	low risk
23	120	70	7.8	98.0	70	low risk
29	130	70	7.8	98.0	78	mid risk
17	85	69	7.8	102.0	86	high risk
32	120	90	7.8	98.0	70	low risk
42	120	80	7.8	98.0	70	low risk
23	90	60	7.8	98.0	76	low risk
19	120	80	7.0	98.0	70	mid risk
15	76	49	7.8	98.0	77	low risk
20	120	75	7.8	98.0	70	low risk
48	120	80	11.0	98.0	88	high risk
15	120	80	7.8	98.0	70	low risk
25	120	80	7.8	98.0	66	low risk
22	100	65	7.8	98.0	80	low risk
12	120	95	7.8	98.0	60	low risk
35	100	70	7.8	98.0	60	low risk
19	120	85	7.8	98.0	60	mid risk
60	90	65	6.8	98.0	77	mid risk
55	120	90	6.8	98.0	66	mid risk
25	120	80	6.8	98.0	66	mid risk
22	100	65	6.8	98.0	88	low risk
12	120	95	6.8	98.0	60	mid risk
35	100	70	6.8	98.0	60	mid risk
19	120	90	6.8	98.0	60	mid risk
60	90	65	6.8	98.0	77	mid risk
55	120	90	6.8	98.0	78	low risk
50	130	80	16.0	102.0	76	mid risk
27	120	90	6.8	102.0	68	mid risk
60	140	90	12.0	98.0	77	high risk
55	100	70	6.8	101.0	80	mid risk
60	140	80	16.0	98.0	66	high risk
12	120	90	6.8	98.0	80	mid risk
17	140	100	6.8	103.0	80	high risk
60	120	80	6.8	98.0	77	mid risk
22	100	65	6.8	98.0	88	low risk
36	140	100	6.8	102.0	76	high risk
22	90	60	6.8	98.0	77	low risk
25	120	100	6.8	98.0	60	mid risk
35	100	60	15.0	98.0	80	high risk
40	140	100	13.0	101.0	66	high risk
27	120	70	6.8	98.0	77	low risk
36	140	100	6.8	102.0	76	high risk
22	90	60	6.8	98.0	77	mid risk
25	120	100	6.8	98.0	60	low risk
35	100	60	15.0	98.0	80	high risk
40	140	100	13.0	101.0	66	high risk
27	120	70	6.8	98.0	77	low risk
27	120	70	6.8	98.0	77	low risk
65	130	80	15.0	98.0	86	high risk
35	140	80	13.0	98.0	70	high risk
29	90	70	10.0	98.0	80	high risk
30	120	80	6.8	98.0	70	mid risk
35	120	60	6.1	98.0	76	mid risk
23	140	90	6.8	98.0	70	high risk
23	130	70	6.8	98.0	78	mid risk
35	85	60	11.0	102.0	86	high risk
32	120	90	6.8	98.0	70	low risk
43	130	80	18.0	98.0	70	mid risk
23	99	60	6.8	98.0	76	low risk
19	120	80	7.0	98.0	70	mid risk
15	76	49	6.8	98.0	77	low risk
30	120	75	6.8	98.0	70	mid risk
48	120	80	11.0	98.0	88	high risk
15	120	80	6.8	98.0	70	low risk
48	140	90	15.0	98.0	90	high risk
25	140	100	6.8	98.0	80	high risk
29	100	70	6.8	98.0	80	low risk
32	120	80	6.8	98.0	70	mid risk
35	120	60	6.1	98.0	76	low risk
23	140	90	6.8	98.0	70	high risk
23	130	70	6.8	98.0	78	mid risk
34	85	60	11.0	102.0	86	high risk
32	120	90	6.8	98.0	70	low risk
42	130	80	18.0	98.0	70	mid risk
23	90	60	6.8	98.0	76	low risk
19	120	80	7.0	98.0	70	mid risk
15	76	49	6.8	98.0	77	low risk
20	120	75	6.8	98.0	70	low risk
48	120	80	11.0	98.0	88	low risk
15	120	80	6.8	98.0	70	low risk
50	140	90	15.0	98.0	90	high risk
25	140	100	6.8	98.0	80	high risk
30	120	80	6.8	101.0	76	low risk
31	110	90	6.8	100.0	70	mid risk
42	140	100	18.0	98.0	90	high risk
18	120	80	6.8	102.0	76	low risk
32	140	100	7.9	98.0	78	high risk
17	90	60	7.9	101.0	76	low risk
19	120	80	7.0	98.0	70	mid risk
15	76	49	7.9	98.0	77	low risk
19	120	75	7.9	98.0	70	low risk
48	120	80	11.0	98.0	88	low risk
15	120	80	7.9	98.0	70	low risk
25	120	80	7.9	98.0	66	mid risk
22	100	65	7.9	98.0	80	low risk
50	140	95	17.0	98.0	60	high risk
35	100	70	7.9	98.0	60	low risk
19	120	85	7.9	98.0	60	low risk
60	90	65	7.9	98.0	77	low risk
38	135	60	7.9	101.0	86	high risk
50	120	80	7.9	98.0	70	low risk
39	90	70	9.0	98.0	80	high risk
30	140	100	15.0	98.0	70	high risk
31	120	60	6.1	98.0	76	mid risk
23	120	90	7.9	98.0	70	mid risk
29	130	70	7.9	98.0	78	mid risk
17	85	60	7.9	102.0	86	low risk
32	120	90	7.9	98.0	70	low risk
42	120	80	7.9	98.0	70	low risk
23	90	60	7.9	98.0	76	low risk
19	120	80	7.0	98.0	70	low risk
15	76	49	7.9	98.0	77	low risk
16	120	75	7.9	98.0	7	low risk
48	120	80	11.0	98.0	88	mid risk
15	120	80	7.9	98.0	70	low risk
63	140	90	15.0	98.0	90	high risk
25	140	100	7.9	98.0	80	high risk
30	120	80	7.9	101.0	76	high risk
17	70	50	7.9	98.0	70	low risk
55	140	100	18.0	98.0	90	high risk
18	120	80	7.9	102.0	76	mid risk
32	140	100	7.9	98.0	78	high risk
17	90	60	7.5	101.0	76	low risk
17	90	63	7.5	101.0	70	low risk
25	120	90	7.5	101.0	80	low risk
17	120	80	7.5	102.0	76	low risk
19	90	65	7.5	101.0	70	low risk
15	80	60	7.5	98.0	80	low risk
60	90	65	7.5	98.0	77	low risk
18	85	60	7.5	101.0	86	mid risk
50	120	80	7.5	98.0	70	low risk
19	90	70	7.5	98.0	80	low risk
30	140	100	15.0	98.0	70	high risk
31	120	60	6.1	98.0	76	low risk
23	120	90	7.5	98.0	70	low risk
29	130	70	7.5	98.0	78	mid risk
17	85	60	7.5	102.0	86	low risk
32	120	90	7.5	98.0	70	low risk
42	120	80	7.5	98.0	70	low risk
42	90	60	7.5	98.0	76	low risk
19	120	80	7.0	98.0	70	low risk
15	78	49	7.5	98.0	77	low risk
23	120	75	8.0	98.0	70	mid risk
48	120	80	11.0	98.0	88	high risk
15	120	80	7.5	98.0	70	mid risk
49	140	90	15.0	98.0	90	high risk
25	140	100	7.5	98.0	80	high risk
30	120	80	7.5	101.0	76	mid risk
16	70	50	7.5	100.0	70	low risk
16	100	70	7.5	98.0	80	low risk
19	120	75	7.5	98.0	66	low risk
40	160	100	19.0	98.0	77	high risk
32	140	90	18.0	98.0	88	high risk
22	100	65	7.5	98.0	70	low risk
49	120	90	7.5	98.0	77	low risk
28	90	60	7.5	98.0	82	low risk
12	90	60	7.5	102.0	66	low risk
20	100	90	7.5	98.0	88	low risk
23	100	85	7.5	98.0	66	low risk
22	120	90	7.5	98.0	82	low risk
21	120	80	7.5	98.0	77	low risk
35	140	100	7.5	98.0	66	high risk
54	140	100	15.0	98.0	66	high risk
40	120	95	11.0	98.0	80	mid risk
21	75	50	7.5	98.0	60	low risk
12	90	60	7.5	102.0	60	low risk
60	120	85	15.0	98.0	60	mid risk
55	140	95	19.0	98.0	77	high risk
50	130	100	16.0	98.0	75	mid risk
60	120	80	7.5	98.0	75	low risk
55	100	65	7.5	98.0	66	low risk
45	120	95	7.5	98.0	66	low risk
35	100	70	7.5	98.0	66	low risk
22	120	85	7.5	98.0	88	low risk
13	90	65	7.5	101.0	80	low risk
23	120	90	7.5	98.0	60	low risk
17	90	65	7.5	103.0	67	low risk
28	115	60	7.5	101.0	86	mid risk
59	120	80	7.5	98.0	70	low risk
29	120	70	9.0	98.0	80	high risk
23	120	80	7.5	98.0	70	low risk
31	120	60	6.1	98.0	76	mid risk
23	120	80	7.5	98.0	70	mid risk
29	130	70	7.5	98.0	78	mid risk
17	85	60	7.5	102.0	86	low risk
32	120	90	7.5	98.0	70	low risk
42	120	80	7.5	98.0	70	low risk
23	90	60	7.5	98.0	76	low risk
19	120	80	7.0	98.0	70	low risk
15	78	49	7.5	98.0	77	low risk
20	120	75	7.5	98.0	70	low risk
48	120	80	11.0	98.0	88	high risk
15	120	80	7.5	98.0	70	low risk
24	120	80	7.5	98.0	66	low risk
16	100	70	7.5	98.0	80	low risk
19	120	76	7.5	98.0	66	low risk
40	160	100	19.0	98.0	77	high risk
32	140	90	18.0	98.0	88	high risk
22	100	65	7.5	98.0	70	mid risk
49	120	90	7.5	98.0	77	mid risk
28	90	60	7.5	98.0	82	mid risk
12	90	60	7.5	102.0	66	mid risk
20	100	90	7.5	98.0	88	mid risk
23	100	85	7.5	98.0	66	mid risk
22	120	90	7.5	98.0	82	mid risk
21	120	80	7.5	98.0	77	mid risk
35	140	100	7.5	98.0	66	high risk
54	140	100	15.0	98.0	66	high risk
40	120	95	11.0	98.0	80	high risk
21	75	50	7.5	98.0	60	low risk
22	90	60	7.5	102.0	60	high risk
40	120	85	15.0	98.0	60	high risk
55	140	95	19.0	98.0	77	high risk
50	130	100	16.0	98.0	75	high risk
60	120	80	7.5	98.0	75	mid risk
40	120	85	15.0	98.0	60	high risk
55	140	95	19.0	98.0	77	high risk
50	130	100	16.0	98.0	75	mid risk
41	120	80	7.5	98.0	75	low risk
55	100	65	7.5	98.0	66	low risk
45	120	95	7.5	98.0	66	low risk
35	100	70	7.5	98.0	66	low risk
22	120	85	7.5	98.0	88	low risk
13	90	65	7.5	101.0	80	high risk
23	120	90	7.5	98.0	60	low risk
17	90	65	7.5	103.0	67	mid risk
27	135	60	7.5	101.0	86	high risk
50	120	80	15.0	98.0	70	high risk
34	110	70	7.0	98.0	80	high risk
32	120	80	7.5	98.0	70	low risk
31	120	60	6.1	98.0	76	low risk
23	120	90	7.5	98.0	70	low risk
29	130	70	7.5	98.0	78	mid risk
17	85	60	7.5	101.0	86	high risk
32	120	90	7.5	98.0	70	low risk
42	120	80	7.5	98.0	70	low risk
23	90	60	7.5	98.0	76	low risk
19	120	80	7.0	98.0	70	mid risk
15	76	49	7.5	98.0	77	low risk
20	120	76	7.5	98.0	70	low risk
48	120	80	11.0	98.0	88	high risk
15	120	80	7.5	98.0	70	low risk
24	120	80	7.5	98.0	66	low risk
22	100	65	12.0	98.0	80	high risk
50	140	95	17.0	98.0	60	high risk
35	100	70	11.0	98.0	60	high risk
19	120	85	9.0	98.0	60	mid risk
30	90	65	8.0	98.0	77	mid risk
28	85	60	9.0	101.0	86	mid risk
50	130	80	15.0	98.0	86	high risk
35	140	90	13.0	98.0	70	high risk
29	90	70	11.0	100.0	80	high risk
19	120	60	7.0	98.4	70	low risk
46	140	100	12.0	99.0	90	high risk
28	95	60	10.0	101.0	86	high risk
50	120	80	7.0	98.0	70	mid risk
39	110	70	7.9	98.0	80	mid risk
25	140	100	15.0	98.6	70	high risk
31	120	60	6.1	98.0	76	low risk
23	120	85	8.0	98.0	70	low risk
29	130	70	8.0	98.0	78	mid risk
17	90	60	9.0	102.0	86	mid risk
32	120	90	7.0	100.0	70	mid risk
42	120	90	9.0	98.0	70	mid risk
23	90	60	6.7	98.0	76	low risk
19	120	80	7.0	98.0	70	low risk
15	76	68	7.0	98.0	77	low risk
34	120	75	8.0	98.0	70	low risk
48	120	80	11.0	98.0	88	high risk
15	120	80	6.6	99.0	70	low risk
27	140	90	15.0	98.0	90	high risk
25	140	100	12.0	99.0	80	high risk
36	120	90	7.0	98.0	82	mid risk
30	120	80	9.0	101.0	76	mid risk
15	70	50	6.0	98.0	70	mid risk
40	120	95	7.0	98.0	70	high risk
15	90	60	6.0	98.0	80	low risk
21	90	50	6.9	98.0	60	low risk
15	90	49	6.0	98.0	77	low risk
21	90	50	6.5	98.0	60	low risk
15	90	49	6.0	98.0	77	low risk
15	90	49	6.7	99.0	77	low risk
15	90	49	6.0	99.0	77	low risk
10	100	50	6.0	99.0	70	mid risk
15	100	49	6.8	99.0	77	low risk
15	100	49	6.0	99.0	77	low risk
12	100	50	6.4	98.0	70	mid risk
15	100	60	6.0	98.0	80	low risk
35	140	90	13.0	98.0	70	high risk
29	90	70	8.0	100.0	80	high risk
30	140	85	7.0	98.0	70	high risk
23	140	80	7.01	98.0	70	high risk
35	85	60	11.0	102.0	86	high risk
42	130	80	18.0	98.0	70	high risk
50	140	90	15.0	98.0	90	high risk
25	140	100	7.01	98.0	80	high risk
40	140	100	18.0	98.0	90	high risk
32	140	100	6.9	98.0	78	high risk
14	90	65	7.0	101.0	70	high risk
37	120	90	11.0	98.0	88	high risk
17	110	75	12.0	101.0	76	high risk
40	120	90	12.0	98.0	80	high risk
40	160	100	19.0	98.0	77	high risk
20	120	76	7.5	98.0	70	low risk
15	120	80	7.5	98.0	70	low risk
24	120	80	7.5	98.0	66	low risk
19	120	60	7.0	98.4	70	low risk
31	120	60	6.1	98.0	76	low risk
23	120	85	8.0	98.0	70	low risk
23	90	60	6.7	98.0	76	low risk
19	120	80	7.0	98.0	70	low risk
15	76	68	7.0	98.0	77	low risk
34	120	75	8.0	98.0	70	low risk
15	120	80	6.6	99.0	70	low risk
15	90	60	6.0	98.0	80	low risk
21	90	50	6.9	98.0	60	low risk
15	100	49	7.6	98.0	77	low risk
12	100	50	6.0	98.0	70	mid risk
21	100	50	6.8	98.0	60	low risk
23	130	70	7.01	98.0	78	mid risk
32	120	90	6.9	98.0	70	mid risk
19	120	80	7.0	98.0	70	mid risk
20	120	75	7.01	100.0	70	mid risk
48	120	80	11.0	98.0	88	mid risk
30	120	80	6.9	101.0	76	mid risk
18	120	80	6.9	102.0	76	mid risk
17	90	60	6.9	101.0	76	mid risk
17	90	63	6.9	101.0	70	mid risk
25	120	90	6.7	101.0	80	mid risk
17	120	80	6.7	102.0	76	mid risk
13	90	65	7.9	101.0	80	mid risk
31	120	60	6.1	98.0	76	mid risk
29	130	70	6.1	98.0	78	mid risk
19	120	80	7.0	98.0	70	mid risk
28	85	60	9.0	101.0	86	mid risk
50	140	80	6.7	98.0	70	mid risk
29	90	70	6.7	98.0	80	mid risk
31	120	60	6.1	98.0	76	mid risk
29	130	70	6.7	98.0	78	mid risk
17	85	60	9.0	102.0	86	mid risk
19	120	80	7.0	98.0	70	mid risk
20	110	60	7.0	100.0	70	mid risk
19	120	80	7.0	98.0	70	mid risk
20	120	75	7.01	100.0	70	mid risk
48	120	80	11.0	98.0	88	mid risk
30	120	80	6.9	101.0	76	mid risk
18	120	80	6.9	102.0	76	mid risk
17	90	60	6.9	101.0	76	mid risk
17	90	63	6.9	101.0	70	mid risk
25	120	90	6.7	101.0	80	mid risk
17	120	80	6.7	102.0	76	mid risk
13	90	65	7.9	101.0	80	mid risk
31	120	60	6.1	98.0	76	mid risk
29	130	70	6.1	98.0	78	mid risk
19	120	80	7.0	98.0	70	mid risk
28	85	60	9.0	101.0	86	mid risk
50	140	80	6.7	98.0	70	mid risk
29	90	70	6.7	98.0	80	mid risk
31	120	60	6.1	98.0	76	mid risk
29	130	70	6.7	98.0	78	mid risk
17	85	60	9.0	102.0	86	mid risk
19	120	80	7.0	98.0	70	mid risk
20	110	60	7.0	100.0	70	mid risk
32	120	65	6.0	101.0	76	mid risk
26	85	60	6.0	101.0	86	mid risk
29	130	70	7.7	98.0	78	mid risk
19	120	80	7.0	98.0	70	mid risk
54	130	70	12.0	98.0	67	mid risk
44	120	90	16.0	98.0	80	mid risk
23	130	70	6.9	98.0	70	mid risk
22	85	60	6.9	98.0	76	mid risk
55	120	90	12.0	98.0	70	mid risk
35	120	80	6.9	98.0	78	mid risk
21	90	60	6.9	98.0	86	mid risk
16	90	65	6.9	98.0	76	mid risk
33	115	65	7.0	98.0	70	mid risk
12	95	60	6.9	98.0	65	mid risk
28	120	90	6.9	98.0	70	mid risk
21	90	65	6.9	98.0	76	mid risk
18	90	60	6.9	98.0	70	mid risk
21	120	80	6.9	98.0	76	mid risk
16	100	70	6.9	98.0	80	mid risk
19	120	75	6.9	98.0	66	mid risk
23	100	85	6.9	98.0	66	mid risk
22	120	90	7.8	98.0	82	mid risk
60	120	85	15.0	98.0	60	mid risk
13	90	65	7.8	101.0	80	mid risk
23	120	90	7.8	98.0	60	mid risk
28	115	60	7.8	101.0	86	mid risk
50	120	80	7.8	98.0	70	mid risk
29	130	70	7.8	98.0	78	mid risk
19	120	80	7.0	98.0	70	mid risk
19	120	85	7.8	98.0	60	mid risk
60	90	65	6.8	98.0	77	mid risk
55	120	90	6.8	98.0	66	mid risk
25	120	80	6.8	98.0	66	mid risk
12	120	95	6.8	98.0	60	mid risk
35	100	70	6.8	98.0	60	mid risk
19	120	90	6.8	98.0	60	mid risk
60	90	65	6.8	98.0	77	mid risk
50	130	80	16.0	102.0	76	mid risk
27	120	90	6.8	102.0	68	mid risk
55	100	70	6.8	101.0	80	mid risk
12	120	90	6.8	98.0	80	mid risk
60	120	80	6.8	98.0	77	mid risk
25	120	100	6.8	98.0	60	mid risk
22	90	60	6.8	98.0	77	mid risk
30	120	80	6.8	98.0	70	mid risk
35	120	60	6.1	98.0	76	mid risk
23	130	70	6.8	98.0	78	mid risk
43	130	80	18.0	98.0	70	mid risk
19	120	80	7.0	98.0	70	mid risk
30	120	75	6.8	98.0	70	mid risk
32	120	80	6.8	98.0	70	mid risk
23	130	70	6.8	98.0	78	mid risk
42	130	80	18.0	98.0	70	mid risk
19	120	80	7.0	98.0	70	mid risk
31	110	90	6.8	100.0	70	mid risk
19	120	80	7.0	98.0	70	mid risk
25	120	80	7.9	98.0	66	mid risk
31	120	60	6.1	98.0	76	mid risk
23	120	90	7.9	98.0	70	mid risk
29	130	70	7.9	98.0	78	mid risk
48	120	80	11.0	98.0	88	mid risk
18	120	80	7.9	102.0	76	mid risk
18	85	60	7.5	101.0	86	mid risk
29	130	70	7.5	98.0	78	mid risk
23	120	75	8.0	98.0	70	mid risk
15	120	80	7.5	98.0	70	mid risk
30	120	80	7.5	101.0	76	mid risk
40	120	95	11.0	98.0	80	mid risk
60	120	85	15.0	98.0	60	mid risk
50	130	100	16.0	98.0	75	mid risk
28	115	60	7.5	101.0	86	mid risk
31	120	60	6.1	98.0	76	mid risk
23	120	80	7.5	98.0	70	mid risk
29	130	70	7.5	98.0	78	mid risk
22	100	65	7.5	98.0	70	mid risk
49	120	90	7.5	98.0	77	mid risk
28	90	60	7.5	98.0	82	mid risk
12	90	60	7.5	102.0	66	mid risk
20	100	90	7.5	98.0	88	mid risk
23	100	85	7.5	98.0	66	mid risk
22	120	90	7.5	98.0	82	mid risk
21	120	80	7.5	98.0	77	mid risk
60	120	80	7.5	98.0	75	mid risk
50	130	100	16.0	98.0	75	mid risk
17	90	65	7.5	103.0	67	mid risk
29	130	70	7.5	98.0	78	mid risk
19	120	80	7.0	98.0	70	mid risk
19	120	85	9.0	98.0	60	mid risk
30	90	65	8.0	98.0	77	mid risk
28	85	60	9.0	101.0	86	mid risk
50	120	80	7.0	98.0	70	mid risk
39	110	70	7.9	98.0	80	mid risk
29	130	70	8.0	98.0	78	mid risk
17	90	60	9.0	102.0	86	mid risk
32	120	90	7.0	100.0	70	mid risk
42	120	90	9.0	98.0	70	mid risk
36	120	90	7.0	98.0	82	mid risk
30	120	80	9.0	101.0	76	mid risk
15	70	50	6.0	98.0	70	mid risk
10	100	50	6.0	99.0	70	mid risk
12	100	50	6.4	98.0	70	mid risk
12	100	50	6.0	98.0	70	mid risk
23	130	70	7.01	98.0	78	mid risk
32	120	90	6.9	98.0	70	mid risk
19	120	80	7.0	98.0	70	mid risk
20	120	75	7.01	100.0	70	mid risk
48	120	80	11.0	98.0	88	mid risk
30	120	80	6.9	101.0	76	mid risk
18	120	80	6.9	102.0	76	mid risk
17	90	60	6.9	101.0	76	mid risk
17	90	63	6.9	101.0	70	mid risk
25	120	90	6.7	101.0	80	mid risk
17	120	80	6.7	102.0	76	mid risk
13	90	65	7.9	101.0	80	mid risk
31	120	60	6.1	98.0	76	mid risk
29	130	70	6.1	98.0	78	mid risk
19	120	80	7.0	98.0	70	mid risk
28	85	60	9.0	101.0	86	mid risk
50	140	80	6.7	98.0	70	mid risk
29	90	70	6.7	98.0	80	mid risk
31	120	60	6.1	98.0	76	mid risk
29	130	70	6.7	98.0	78	mid risk
17	85	60	9.0	102.0	86	mid risk
19	120	80	7.0	98.0	70	mid risk
20	110	60	7.0	100.0	70	mid risk
32	120	65	6.0	101.0	76	mid risk
27	120	70	6.8	98.0	77	low risk
27	120	70	6.8	98.0	77	low risk
32	120	90	6.8	98.0	70	low risk
23	99	60	6.8	98.0	76	low risk
15	76	49	6.8	98.0	77	low risk
15	120	80	6.8	98.0	70	low risk
29	100	70	6.8	98.0	80	low risk
35	120	60	6.1	98.0	76	low risk
32	120	90	6.8	98.0	70	low risk
23	90	60	6.8	98.0	76	low risk
15	76	49	6.8	98.0	77	low risk
20	120	75	6.8	98.0	70	low risk
48	120	80	11.0	98.0	88	low risk
15	120	80	6.8	98.0	70	low risk
30	120	80	6.8	101.0	76	low risk
18	120	80	6.8	102.0	76	low risk
17	90	60	7.9	101.0	76	low risk
15	76	49	7.9	98.0	77	low risk
19	120	75	7.9	98.0	70	low risk
48	120	80	11.0	98.0	88	low risk
15	120	80	7.9	98.0	70	low risk
22	100	65	7.9	98.0	80	low risk
35	100	70	7.9	98.0	60	low risk
19	120	85	7.9	98.0	60	low risk
60	90	65	7.9	98.0	77	low risk
50	120	80	7.9	98.0	70	low risk
17	85	60	7.9	102.0	86	low risk
32	120	90	7.9	98.0	70	low risk
42	120	80	7.9	98.0	70	low risk
23	90	60	7.9	98.0	76	low risk
19	120	80	7.0	98.0	70	low risk
15	76	49	7.9	98.0	77	low risk
16	120	75	7.9	98.0	7	low risk
15	120	80	7.9	98.0	70	low risk
17	70	50	7.9	98.0	70	low risk
17	90	60	7.5	101.0	76	low risk
17	90	63	7.5	101.0	70	low risk
25	120	90	7.5	101.0	80	low risk
17	120	80	7.5	102.0	76	low risk
19	90	65	7.5	101.0	70	low risk
15	80	60	7.5	98.0	80	low risk
60	90	65	7.5	98.0	77	low risk
50	120	80	7.5	98.0	70	low risk
19	90	70	7.5	98.0	80	low risk
31	120	60	6.1	98.0	76	low risk
23	120	90	7.5	98.0	70	low risk
17	85	60	7.5	102.0	86	low risk
32	120	90	7.5	98.0	70	low risk
42	120	80	7.5	98.0	70	low risk
42	90	60	7.5	98.0	76	low risk
19	120	80	7.0	98.0	70	low risk
15	78	49	7.5	98.0	77	low risk
16	70	50	7.5	100.0	70	low risk
16	100	70	7.5	98.0	80	low risk
19	120	75	7.5	98.0	66	low risk
22	100	65	7.5	98.0	70	low risk
49	120	90	7.5	98.0	77	low risk
28	90	60	7.5	98.0	82	low risk
12	90	60	7.5	102.0	66	low risk
20	100	90	7.5	98.0	88	low risk
23	100	85	7.5	98.0	66	low risk
22	120	90	7.5	98.0	82	low risk
21	120	80	7.5	98.0	77	low risk
21	75	50	7.5	98.0	60	low risk
12	90	60	7.5	102.0	60	low risk
60	120	80	7.5	98.0	75	low risk
55	100	65	7.5	98.0	66	low risk
45	120	95	7.5	98.0	66	low risk
35	100	70	7.5	98.0	66	low risk
22	120	85	7.5	98.0	88	low risk
13	90	65	7.5	101.0	80	low risk
23	120	90	7.5	98.0	60	low risk
17	90	65	7.5	103.0	67	low risk
59	120	80	7.5	98.0	70	low risk
23	120	80	7.5	98.0	70	low risk
17	85	60	7.5	102.0	86	low risk
32	120	90	7.5	98.0	70	low risk
42	120	80	7.5	98.0	70	low risk
25	140	100	7.01	98.0	80	high risk
40	140	100	18.0	98.0	90	high risk
32	140	100	6.9	98.0	78	high risk
14	90	65	7.0	101.0	70	high risk
37	120	90	11.0	98.0	88	high risk
17	110	75	12.0	101.0	76	high risk
40	120	90	12.0	98.0	80	high risk
40	160	100	19.0	98.0	77	high risk
32	140	90	18.0	98.0	88	high risk
12	90	60	7.9	102.0	66	high risk
35	140	100	8.0	98.0	66	high risk
54	140	100	15.0	98.0	66	high risk
40	120	95	11.0	98.0	80	high risk
60	120	85	15.0	98.0	60	high risk
55	140	95	19.0	98.0	77	high risk
50	130	100	16.0	98.0	75	high risk
17	90	65	6.1	103.0	67	high risk
28	83	60	8.0	101.0	86	high risk
50	120	80	15.0	98.0	70	high risk
17	85	60	9.0	102.0	86	high risk
33	120	75	10.0	98.0	70	high risk
48	120	80	11.0	98.0	88	high risk
50	140	95	17.0	98.0	60	high risk
30	140	100	15.0	98.0	70	high risk
29	120	75	7.2	100.0	70	high risk
48	120	80	11.0	98.0	88	high risk
50	140	90	15.0	98.0	77	high risk
25	140	100	7.2	98.0	80	high risk
55	140	80	7.2	101.0	76	high risk
40	140	100	18.0	98.0	77	high risk
28	120	80	9.0	102.0	76	high risk
32	140	100	8.0	98.0	70	high risk
17	90	60	11.0	101.0	78	high risk
17	90	63	8.0	101.0	70	high risk
25	120	90	12.0	101.0	80	high risk
17	120	80	7.0	102.0	76	high risk
19	90	65	11.0	101.0	70	high risk
37	120	90	11.0	98.0	88	high risk
17	110	75	13.0	101.0	76	high risk
25	120	90	15.0	98.0	80	high risk
40	160	100	19.0	98.0	77	high risk
32	140	90	18.0	98.0	88	high risk
12	90	60	8.0	102.0	66	high risk
35	140	100	9.0	98.0	66	high risk
54	140	100	15.0	98.0	66	high risk
40	120	95	11.0	98.0	80	high risk
12	90	60	11.0	102.0	60	high risk
60	120	85	15.0	98.0	60	high risk
55	140	95	19.0	98.0	77	high risk
50	130	100	16.0	98.0	76	high risk
13	90	65	9.0	101.0	80	high risk
17	90	65	7.7	103.0	67	high risk
17	85	60	6.3	102.0	86	high risk
40	120	75	7.7	98.0	70	high risk
48	120	80	11.0	98.0	88	high risk
22	120	60	15.0	98.0	80	high risk
55	120	90	18.0	98.0	60	high risk
35	85	60	19.0	98.0	86	high risk
43	120	90	18.0	98.0	70	high risk
32	120	65	6.0	101.0	76	mid risk
41	140	100	18.0	98.0	90	high risk
17	90	63	9.221995000808738	101.0	70	high risk
34	85	60	11.0	102.0	86	high risk
55	120	90	18.0	98.0	60	high risk
49	126	80	13.413727410695987	98.0	86	high risk
25	140	100	7.498684565836728	98.0	80	high risk
22	99	64	11.683276831214384	98.47508475317842	80	high risk
55	140	95	19.0	98.0	77	high risk
37	120	90	11.0	98.0	88	high risk
41	120	86	16.06648923255558	98.0	63	high risk
25	140	100	8.872796566564611	98.30506590368103	80	high risk
12	90	60	7.9	102.0	66	high risk
52	140	87	15.25010995397895	98.0	74	high risk
13	90	65	9.0	101.0	80	high risk
48	120	80	11.0	98.0	88	high risk
43	120	90	18.0	98.0	70	high risk
50	140	90	15.0	98.0	90	high risk
45	120	82	15.0	98.0	65	high risk
25	140	100	7.785568425164255	98.0	80	high risk
52	140	98	15.728452875974398	98.0	63	high risk
39	140	100	12.235747464420072	100.54144847865204	66	high risk
13	90	63	9.450524646443512	101.0	79	high risk
14	90	62	9.894905424820958	101.0	79	high risk
35	140	100	7.5	98.0	66	high risk
50	130	100	16.0	98.0	75	high risk
12	90	60	8.928405814163211	102.0	60	high risk
38	90	69	9.380541038775561	98.0	80	high risk
40	120	90	12.0	98.0	80	high risk
22	120	60	15.0	98.0	80	high risk
55	140	95	19.0	98.0	77	high risk
35	140	100	9.0	98.0	66	high risk
16	90	63	7.766301766341624	101.0	70	high risk
32	140	100	7.9	98.0	78	high risk
42	130	80	18.0	98.0	70	high risk
41	140	100	18.0	98.0	90	high risk
40	160	100	19.0	98.0	77	high risk
48	120	80	11.0	98.0	88	high risk
25	140	100	7.54185853192447	98.0	80	high risk
29	140	85	6.984814350209519	98.0	70	high risk
18	90	65	9.513318675669108	101.90101898444297	68	high risk
48	120	80	11.0	98.0	88	high risk
29	120	79	7.956145576082365	100.84687570159355	76	high risk
35	140	88	13.0	98.0	70	high risk
48	120	80	11.0	98.0	88	high risk
23	140	90	6.8	98.0	70	high risk
25	140	100	6.8	98.0	80	high risk
27	140	86	6.923813664153134	98.0	70	high risk
40	160	100	19.0	98.0	77	high risk
48	120	80	11.0	98.0	88	high risk
17	113	76	10.487061928762952	101.30258761424741	76	high risk
51	140	93	16.113738762156412	98.0	90	high risk
25	140	100	6.8	98.0	80	high risk
16	85	68	7.996493206569595	101.836255661192	85	high risk
17	110	75	10.771522087443374	101.0	76	high risk
36	90	70	8.755557625321051	98.4888847493579	80	high risk
59	120	85	15.310412648905375	98.0	60	high risk
48	120	80	11.0	98.0	88	high risk
13	90	64	9.297346874434826	101.0	79	high risk
54	140	100	15.0	98.0	66	high risk
17	90	65	6.662464805601866	103.0	67	high risk
12	90	60	7.894493325068989	102.0	60	high risk
40	120	95	11.0	98.0	80	high risk
40	120	95	11.0	98.0	80	high risk
58	120	86	15.84821218212515	98.0	60	high risk
12	90	60	9.796161155182466	102.0	60	high risk
32	140	100	7.9	98.0	78	high risk
35	140	100	8.834961590931679	98.0	66	high risk
29	120	76	7.365590165583944	100.23655737940564	71	high risk
55	140	95	19.0	98.0	77	high risk
36	140	100	6.8	102.0	76	high risk
14	90	65	7.0	101.0	70	high risk
25	140	100	7.653745550072693	98.0	80	high risk
32	140	100	7.218376296256989	98.0	78	high risk
50	140	95	17.0	98.0	60	high risk
55	140	95	19.0	98.0	77	high risk
54	140	100	15.0	98.0	66	high risk
41	120	88	16.974030388223962	98.0	66	high risk
40	160	100	19.0	98.0	77	high risk
48	120	80	11.0	98.0	88	high risk
28	140	90	15.764394588376327	98.0	89	high risk
40	120	95	11.0	98.0	80	high risk
37	120	90	11.0	98.0	88	high risk
32	140	100	7.72160159469338	98.0	78	high risk
40	160	100	19.0	98.0	77	high risk
32	140	90	18.0	98.0	88	high risk
25	140	100	7.520070892295193	98.0	80	high risk
48	120	80	11.0	98.0	88	high risk
18	90	63	7.6470180112273916	102.73509005613695	65	high risk
48	120	80	11.0	98.0	88	high risk
12	90	60	8.288474742273456	102.0	65	high risk
22	120	60	14.656596844213695	98.0	80	high risk
17	85	60	8.842135114638381	101.89475674309226	86	high risk
32	140	100	7.815426515531043	98.0	78	high risk
17	110	75	12.3455835248327	101.0	76	high risk
40	160	100	19.0	98.0	77	high risk
28	140	84	7.001808317596097	98.0	70	high risk
14	90	65	7.0	101.0	70	high risk
50	140	95	17.0	98.0	60	high risk
55	140	95	19.0	98.0	77	high risk
32	140	100	7.9	98.0	78	high risk
17	110	75	12.0	101.0	76	high risk
14	90	65	7.0	101.0	70	high risk
25	140	88	6.862389300811509	98.0	70	high risk
54	140	100	15.0	98.0	66	high risk
54	140	100	15.0	98.0	66	high risk
55	140	95	19.0	98.0	77	high risk
40	120	90	9.719309220996841	98.0	80	high risk
40	120	95	11.0	98.0	80	high risk
56	120	88	17.36124623546561	98.0	60	high risk
30	140	90	16.970484684212717	98.0	88	high risk
40	160	100	19.0	98.0	77	high risk
50	130	100	16.0	98.0	75	high risk
32	140	100	6.9	98.0	78	high risk
40	120	95	11.0	98.0	80	high risk
18	90	63	7.627412280259552	102.63706140129776	64	high risk
29	120	76	7.384846532585263	100.26406647512181	71	high risk
50	140	90	15.0	98.0	90	high risk
17	110	75	12.806193628890991	101.0	76	high risk
40	160	100	19.0	98.0	77	high risk
35	85	60	15.662684185673122	99.66865790716344	86	high risk
25	140	100	6.8	98.0	80	high risk
40	120	95	11.0	98.0	80	high risk
52	120	80	13.380471813729452	98.0	71	high risk
55	140	95	19.0	98.0	77	high risk
25	120	90	12.0	101.0	80	high risk
40	120	95	11.0	98.0	80	high risk
17	90	65	8.515712489677266	102.50562879413499	67	high risk
57	120	87	16.78496144335465	98.0	60	high risk
25	140	100	7.132152733002627	98.0	80	high risk
40	120	93	9.760383778110704	98.0	80	high risk
33	120	75	10.0	98.0	70	high risk
25	140	100	7.01	98.0	80	high risk
34	140	100	8.0	98.0	67	high risk
32	140	100	7.9	98.0	78	high risk
15	70	50	6.032702340166347	98.0	70	mid risk
42	130	80	18.0	98.0	70	mid risk
60	120	80	6.9557871633771	98.0	76	mid risk
25	120	80	7.390071524753317	98.0	66	mid risk
19	120	87	7.740241127304911	98.0	60	mid risk
29	130	70	6.1	98.0	78	mid risk
13	90	65	7.8	101.0	80	mid risk
21	90	65	6.9	98.0	76	mid risk
29	90	67	7.314363143902179	98.0	78	mid risk
32	120	65	6.0	101.0	76	mid risk
38	120	92	9.052914589977895	98.0	80	mid risk
27	85	60	7.97573079079775	101.0	86	mid risk
22	90	60	6.8	98.0	77	mid risk
19	120	85	8.296655638127461	98.0	60	mid risk
52	120	80	6.94780498910532	98.0	71	mid risk
53	120	90	10.71892738989898	98.0	71	mid risk
17	90	60	6.9	101.0	76	mid risk
23	130	70	6.8	98.0	78	mid risk
32	115	65	6.892878027161675	98.32136591851497	70	mid risk
23	130	70	7.01	98.0	78	mid risk
48	120	90	7.689956521832956	98.0	76	mid risk
18	90	60	6.9	98.0	70	mid risk
23	130	70	7.01	98.0	78	mid risk
16	120	80	7.290910623791404	98.0	70	mid risk
18	120	80	7.750534415569253	102.0	76	mid risk
29	130	70	7.5	98.0	78	mid risk
19	120	80	7.0	98.0	70	mid risk
23	130	70	6.817664869532988	98.0	76	mid risk
19	120	80	7.0	98.0	70	mid risk
19	120	80	7.0	98.0	70	mid risk
18	120	80	6.9	102.0	76	mid risk
28	87	60	8.317032062417164	99.63406412483432	84	mid risk
31	120	60	6.1	98.0	76	mid risk
60	90	65	6.8	98.0	77	mid risk
29	90	70	6.7	98.0	80	mid risk
60	90	65	6.8	98.0	77	mid risk
32	120	90	6.9	98.0	70	mid risk
55	120	90	10.787196997956558	98.0	69	mid risk
29	130	70	7.5	98.0	78	mid risk
22	120	90	7.494176902085389	98.02183661717979	81	mid risk
28	115	60	7.8	101.0	86	mid risk
30	120	80	7.5	101.0	76	mid risk
18	120	80	7.442016552013271	102.0	76	mid risk
20	105	62	7.237757041167013	99.04897183533195	70	mid risk
28	85	60	9.0	101.0	86	mid risk
27	120	90	6.827018100158224	100.91927599367104	68	mid risk
16	90	65	6.9	98.0	76	mid risk
28	85	60	9.0	101.0	86	mid risk
43	130	80	17.540501432487662	98.91899713502467	71	mid risk
29	130	70	7.5	98.0	78	mid risk
21	120	80	6.953741711955835	98.0	76	mid risk
51	124	75	9.85292834873099	98.0	68	mid risk
50	120	80	7.8	98.0	70	mid risk
12	95	60	6.9	98.0	65	mid risk
42	130	80	18.0	98.0	70	mid risk
17	90	64	7.3176999985733895	102.39233332857796	67	mid risk
29	130	70	6.7	98.0	78	mid risk
17	90	65	6.9	98.0	76	mid risk
17	90	63	6.9	101.0	70	mid risk
41	120	92	13.285968466345087	98.0	80	mid risk
58	120	86	12.999875216908817	98.0	61	mid risk
19	120	80	7.0	98.0	70	mid risk
46	124	94	16.0	98.0	77	mid risk
41	120	93	12.924390125465186	98.0	80	mid risk
17	90	65	6.9	98.0	76	mid risk
29	130	70	7.5	98.0	78	mid risk
21	90	64	6.899852289357395	98.0	76	mid risk
55	120	89	8.311286616909209	98.0	64	mid risk
43	120	90	15.4282963656994	98.0	80	mid risk
48	120	80	11.0	98.0	88	mid risk
