# Supplementary material for: Ensemble learning-based feature engineering to analyze maternal health during pregnancy and health risk prediction
Source: PLoS One. 2022 Nov 9;17(11):e0276525. doi: 10.1371/journal.pone.0276525 (PMC9645603; doi:10.1371/journal.pone.0276525)
Supplement: S1 Dataset — (ZIP) [file pone.0276525.s001.zip › Datasets/maternal genrated data.csv]

0	1	2	0	1	2	3	4	5
0.0	0.0	1.0	-0.029415825	0.0057352264	0.013412714	-0.0047339713	-0.0045329686	0.037335813
0.0	0.0	1.0	-0.03366246	-0.0047098314	0.017406166	0.0033949153	-0.004413433	0.044020288
0.0	0.0	1.0	-0.040978815	-0.0055940324	0.01583674	0.0032734498	-0.000841883	0.042241804
0.0	0.0	1.0	-0.032491267	-0.00043077976	0.012719099	-0.0023631994	-0.008055845	0.046903215
0.6	0.4	0.0	-0.029499624	-5.1569194e-05	0.01568031	-0.01081155	-0.01328644	0.037792005
0.0	0.0	1.0	-0.027763933	-0.0006825072	0.012525149	-0.00030439906	-0.0023947128	0.045392178
0.0	1.0	0.0	-0.030107105	0.004829692	0.021477085	-0.0015544053	0.0041488865	0.046839964
0.0	0.0	1.0	-0.03764445	0.0027030464	0.016543478	-0.013076956	-0.0012033142	0.03544132
0.0	1.0	0.0	-0.033254657	-2.3923349e-06	0.017601658	-0.00549013	-0.0057988083	0.04692678
0.0	0.5714285714285714	0.42857142857142855	-0.029813295	-0.0025799172	0.012158611	-0.0016773413	-0.0014506045	0.036292344
1.0	0.0	0.0	-0.024967607	-0.0011547955	0.010941284	-0.00058487384	-0.007977259	0.03590662
0.18421052631578946	0.8157894736842105	0.0	-0.03528844	-0.0037555317	0.021173313	0.0037694601	-0.003538985	0.045804854
1.0	0.0	0.0	-0.02772557	-0.004624553	0.02008273	-0.0040153586	-0.006258004	0.03755182
0.0	1.0	0.0	-0.037397854	-0.0038776845	0.0151908165	0.0032740925	-0.004305226	0.04458842
0.11764705882352941	0.20588235294117646	0.6764705882352942	-0.02894645	-0.0074734427	0.012604954	0.0026736832	-0.008280278	0.032735683
1.0	0.0	0.0	-0.037249893	-0.0037415395	0.017453656	0.0037376592	-0.0017270776	0.049369104
0.0	0.0	1.0	-0.027580937	-0.010380069	0.0114122555	-0.0033108476	-0.005435836	0.037901144
0.0	0.0	1.0	-0.030421117	-0.005370107	0.01471987	-0.005076592	-0.005246589	0.040573157
0.0	1.0	0.0	-0.025394097	-0.0043618465	0.009399179	-0.001969092	-0.006626066	0.036038376
1.0	0.0	0.0	-0.029752396	0.0017185935	0.013666136	0.00028823083	-0.0044235094	0.04957878
0.0	0.0	1.0	-0.037022166	-0.011788702	0.0075243013	-0.006545808	0.0063709775	0.044277493
0.0	1.0	0.0	-0.025631534	-0.0046953824	0.011493638	-0.000982481	-0.00022322126	0.040400878
1.0	0.0	0.0	-0.029041091	-0.0021764599	0.01366474	0.0012473799	-0.005629872	0.0436637
1.0	0.0	0.0	-0.030246135	-0.0009967991	0.010666305	-0.00028559938	-0.004707018	0.04093669
1.0	0.0	0.0	-0.035872065	-0.0045744786	0.024403438	-0.0002463148	-0.00446758	0.047084212
1.0	0.0	0.0	-0.03634023	-0.00618359	0.019653248	-0.001417798	0.00085768756	0.043750405
1.0	0.0	0.0	-0.026944298	-0.0031282664	0.010627508	-0.0012947489	-0.0006532343	0.04308533
1.0	0.0	0.0	-0.02395849	-0.0003827673	0.011044425	0.0029749656	-0.002190216	0.04391914
1.0	0.0	0.0	-0.03376876	-0.0035563102	0.013875656	-0.0048690857	-0.007805771	0.043710314
1.0	0.0	0.0	-0.027625285	0.0017417864	0.0064441552	-0.0014732932	-0.0029844323	0.032514557
1.0	0.0	0.0	-0.02745604	-0.004587975	0.016225312	-0.0035757767	-0.0056382283	0.045801386
1.0	0.0	0.0	-0.031013053	-0.0025890595	0.004687948	-0.007352829	0.0069116806	0.047581658
1.0	0.0	0.0	-0.031588122	-0.001709974	0.012109669	-0.004590887	-0.0029945541	0.03525141
1.0	0.0	0.0	-0.03193446	-0.0015122325	0.01893577	-0.0031596208	-0.0028260052	0.040758867
1.0	0.0	0.0	-0.023511447	0.0037109447	0.011365601	-0.0012688739	-0.0003020845	0.048127797
1.0	0.0	0.0	-0.03232935	-0.0029725123	0.0013129432	-0.012520787	0.0017448051	0.039433304
1.0	0.0	0.0	-0.026806796	-8.3399704e-05	0.012939345	-0.0015499173	-0.0036687115	0.037560936
1.0	0.0	0.0	-0.014314793	-0.002214489	0.008153322	-0.00557896	0.0005117778	0.040232077
1.0	0.0	0.0	-0.013978208	0.002223717	0.0047062607	-0.008568442	0.0030104918	0.047025487
1.0	0.0	0.0	-0.024159238	0.0061605033	0.018286435	-0.007638452	0.0027772037	0.035977177
1.0	0.0	0.0	-0.026391603	-0.009498742	0.012982368	-0.0043851575	-0.003946073	0.039457835
1.0	0.0	0.0	-0.028590849	-0.004561404	0.006157578	-0.0045570936	-0.0065405415	0.039749198
1.0	0.0	0.0	-0.027894633	-0.00545949	0.014401682	9.550713e-05	-0.0013890415	0.037559558
1.0	0.0	0.0	-0.02827068	-0.00063510856	0.012495783	0.0025232811	-0.0058236723	0.039834827
1.0	0.0	0.0	-0.030498318	-0.0011535997	0.011404984	-0.002141321	-0.005891738	0.051600844
1.0	0.0	0.0	-0.03914791	-0.002324773	0.01975287	-0.0033612996	-0.0018714566	0.054819874
1.0	0.0	0.0	-0.03342638	-0.006583742	0.015737593	0.0012208596	-0.0030349556	0.04174975
1.0	0.0	0.0	-0.024967607	-0.0011547955	0.010941284	-0.00058487384	-0.007977259	0.03590662
1.0	0.0	0.0	-0.029067	0.0050160913	0.010330456	-0.012715174	-0.0027593393	0.046013154
1.0	0.0	0.0	-0.037249893	-0.0037415395	0.017453656	0.0037376592	-0.0017270776	0.049369104
1.0	0.0	0.0	-0.030169442	-0.0016619822	0.0146213425	-0.005920135	-0.0002879221	0.046783872
1.0	0.0	0.0	-0.02560666	-0.0060277097	0.009948567	-0.001556987	-0.0033875154	0.037957117
1.0	0.0	0.0	-0.035947777	-0.00071670243	0.019448772	-0.0027957396	-0.0017174096	0.027667519
1.0	0.0	0.0	-0.03085482	-0.006876096	0.014091054	-0.0010398347	-0.004202227	0.032404818
1.0	0.0	0.0	-0.027037753	0.0013866981	0.006543179	-0.0013722703	-0.005325407	0.040453672
1.0	0.0	0.0	-0.030498318	-0.0011535997	0.011404984	-0.002141321	-0.005891738	0.051600844
1.0	0.0	0.0	-0.033254657	-2.3923349e-06	0.017601658	-0.00549013	-0.0057988083	0.04692678
1.0	0.0	0.0	-0.025899313	-0.0023806437	0.012547612	0.0020117597	-0.007978928	0.03853865
1.0	0.0	0.0	-0.014494212	-0.0008913176	0.00875591	-0.0011346652	-0.013892642	0.033615284
1.0	0.0	0.0	-0.02580558	-0.0021604735	0.013682755	-0.008932405	0.00068740733	0.046539165
1.0	0.0	0.0	-0.037249893	-0.0037415395	0.017453656	0.0037376592	-0.0017270776	0.049369104
1.0	0.0	0.0	-0.036132675	-0.00391461	0.013658985	-0.0005464982	-0.0024830727	0.03573686
1.0	0.0	0.0	-0.01868657	-0.0021124468	0.00847301	-0.0052715847	-0.0015283669	0.03563183
0.0	1.0	0.0	-0.024489569	-0.004944296	0.01122029	0.0020763665	-0.0007369886	0.036143612
0.3333333333333333	0.6666666666666666	0.0	-0.027522516	-0.0037769065	0.011844804	-0.009317645	-0.012389673	0.041412454
0.0	1.0	0.0	-0.027208194	-0.002435436	0.010652491	-0.0033886298	0.0021190906	0.03783272
0.0	0.7142857142857143	0.2857142857142857	-0.03845354	-0.0023834123	0.013568306	-0.007583049	0.00072317256	0.038740657
0.18421052631578946	0.8157894736842105	0.0	-0.03528844	-0.0037555317	0.021173313	0.0037694601	-0.003538985	0.045804854
0.0	1.0	0.0	-0.029494317	0.00043523914	0.018160284	-0.0048619956	-0.0072866837	0.04692524
0.0	1.0	0.0	-0.02549294	-0.0010666965	0.01196984	-0.004911507	-0.011604762	0.040793113
0.0	1.0	0.0	-0.024161527	-0.00036058918	0.009485441	-0.0064631784	0.00020385953	0.03895758
0.0	1.0	0.0	-0.035196	0.00062580605	0.024343442	-0.0027499804	0.0016623525	0.05031684
0.18421052631578946	0.8157894736842105	0.0	-0.03528844	-0.0037555317	0.021173313	0.0037694601	-0.003538985	0.045804854
0.0	1.0	0.0	-0.024615197	0.0051459013	0.015478915	0.0017422903	-0.005247286	0.04526648
0.0	1.0	0.0	-0.03408417	-0.0027493706	0.011353163	-0.003343836	-0.008129061	0.037917055
0.0	1.0	0.0	-0.02342062	0.002006862	0.010266468	-0.0015560798	-0.0016436791	0.041139647
0.0	1.0	0.0	-0.030894754	-0.0040003634	0.015026398	-0.0076262737	-0.0055300593	0.03262586
0.0	1.0	0.0	-0.033017267	0.0022259024	0.011320047	-0.004082665	-0.0061781392	0.054459393
0.0	1.0	0.0	-0.031149302	0.004752788	0.017114457	-0.003850142	-0.005846186	0.032726686
0.0	1.0	0.0	-0.020456787	0.0009151733	0.010950534	-0.0075061824	-0.005413503	0.04098218
0.0	1.0	0.0	-0.022703985	-0.0040237703	0.012126369	1.4924444e-05	-0.01136804	0.041298434
0.0	1.0	0.0	-0.03173052	-0.0010052732	0.009335786	-0.0011612969	-0.0032576954	0.046660937
0.2	0.8	0.0	-0.021020606	-0.0033441763	0.0045260107	-0.0055853077	0.0043743784	0.035152733
0.25	0.75	0.0	-0.035806194	-0.0006002709	0.014806043	-0.002838715	-0.0040662424	0.053352717
0.2	0.8	0.0	-0.021752717	-0.0010959203	0.01473093	-0.0049292375	-0.008731496	0.03948774
0.2	0.8	0.0	-0.027321856	-0.00089337333	0.00731685	-0.0036954382	-0.00645904	0.03726645
0.25	0.75	0.0	-0.022323623	0.00013019558	0.015458774	-0.0066510383	-0.011925413	0.04597199
0.25	0.75	0.0	-0.023093855	-0.00082976883	0.013978357	0.00074014626	0.00062023615	0.037366927
0.25	0.75	0.0	-0.015436938	0.0018507015	0.0055776583	-0.00480304	-0.0014722068	0.0382625
0.0	1.0	0.0	-0.022652637	-0.0005600095	0.0058242986	-0.006576313	0.0040977965	0.03689935
0.0	1.0	0.0	-0.031588122	-0.001709974	0.012109669	-0.004590887	-0.0029945541	0.03525141
0.0	0.5555555555555556	0.4444444444444444	-0.028298149	-0.0047292127	0.010205927	-0.007919699	-0.0018713512	0.036954246
0.0	1.0	0.0	-0.028172893	0.00023562681	0.013629124	-0.0027515907	-0.007086179	0.03932197
0.0	1.0	0.0	-0.032383654	-0.007156112	0.008910801	-0.0041594915	-0.0037699281	0.040116914
0.0	1.0	0.0	-0.035786077	0.00064220605	0.009202896	-0.0024430119	0.0014195519	0.043949984
0.0	1.0	0.0	-0.03394822	-0.006137488	0.017424572	-0.0012075221	-0.0008004359	0.04290273
0.0	1.0	0.0	-0.035196	0.00062580605	0.024343442	-0.0027499804	0.0016623525	0.05031684
0.18421052631578946	0.8157894736842105	0.0	-0.03528844	-0.0037555317	0.021173313	0.0037694601	-0.003538985	0.045804854
0.0	1.0	0.0	-0.03085482	-0.006876096	0.014091054	-0.0010398347	-0.004202227	0.032404818
0.0	1.0	0.0	-0.024824243	-0.0051790825	0.011239289	-0.0025285394	-0.007925261	0.039869487
0.0	1.0	0.0	-0.021147847	-0.0020620902	0.0055082524	-0.008477499	-0.002859632	0.04507502
0.0	1.0	0.0	-0.02296789	0.0024346586	0.009478814	-0.0062502185	-0.004063401	0.042541094
0.0	0.0	1.0	-0.028308999	-0.008757614	0.013610516	0.00015731854	-0.0071997233	0.042881228
0.0	0.0	1.0	-0.025947507	-0.0066611166	0.010935992	-0.0017375303	0.0018056217	0.037176944
0.0	0.0	1.0	-0.025617601	-0.0039917487	0.01421608	1.19036995e-05	-0.004727346	0.04647804
0.0	0.0	1.0	-0.036410637	-0.00045125745	0.012749832	-0.01307752	0.0017541288	0.032901913
0.0	0.0	1.0	-0.027580937	-0.010380069	0.0114122555	-0.0033108476	-0.005435836	0.037901144
0.0	0.0	1.0	-0.025947507	-0.0066611166	0.010935992	-0.0017375303	0.0018056217	0.037176944
0.0	0.0	1.0	-0.030673612	-0.011254806	0.010445451	-0.0031135874	0.0027561947	0.037141424
0.0	0.0	1.0	-0.0350861	-0.0021860818	0.023000618	-0.0022598635	-0.005050708	0.0474376
0.0	0.0	1.0	-0.024328325	-0.004335461	0.0041488493	-0.0053785457	0.004383352	0.040706158
0.0	0.0	1.0	-0.027182389	0.0041670706	0.008382728	-0.0050206576	-0.0057691573	0.03913372
0.0	0.0	1.0	-0.03306455	-0.0037849103	0.016519895	0.009421755	-0.004864172	0.038864385
0.0	0.0	1.0	-0.01763735	-0.0022867252	0.007643571	0.0028869878	0.002918593	0.036578275
0.0	0.0	1.0	-0.030261468	-0.0070321066	0.009433039	-0.0029908312	-0.0023072083	0.036897913
0.0	0.0	1.0	-0.030421117	-0.005370107	0.01471987	-0.005076592	-0.005246589	0.040573157
0.0	0.0	1.0	-0.036427602	-0.0056657526	0.015199144	-0.0012705554	-0.0040612053	0.04110086
0.0	0.0	1.0	-0.031327955	-0.011555903	0.008112118	-0.008010108	0.0056521646	0.04149312
0.0	0.0	1.0	-0.0350861	-0.0021860818	0.023000618	-0.0022598635	-0.005050708	0.0474376
0.0	0.0	1.0	-0.01763735	-0.0022867252	0.007643571	0.0028869878	0.002918593	0.036578275
0.11764705882352941	0.20588235294117646	0.6764705882352942	-0.02894645	-0.0074734427	0.012604954	0.0026736832	-0.008280278	0.032735683
0.0	0.0	1.0	-0.02847573	-0.009612417	0.013645608	0.002724484	-0.007862363	0.04318738
0.0	0.0	1.0	-0.030421117	-0.005370107	0.01471987	-0.005076592	-0.005246589	0.040573157
0.0	0.0	1.0	-0.025322063	0.0016891144	0.012582116	-0.0011155633	-0.004521299	0.039402902
0.0	0.0	1.0	-0.03317541	-0.012043446	0.020243699	-0.0020737448	-0.006339398	0.03553835
0.0	0.0	1.0	-0.029116577	-0.003840427	0.009969531	-0.0061678262	-0.0010750839	0.03962318
0.0	0.0	1.0	-0.015523903	-0.0004127333	0.010606317	-0.0043649273	0.006174611	0.04120441
0.0	0.0	1.0	-0.022664728	0.0034701088	0.014781605	-0.0025389148	-0.0020837123	0.036425196
0.0	0.0	1.0	-0.03774056	-0.002906432	0.014931052	0.0019081514	5.540438e-05	0.045653936
0.11764705882352941	0.20588235294117646	0.6764705882352942	-0.02894645	-0.0074734427	0.012604954	0.0026736832	-0.008280278	0.032735683
0.0	0.0	1.0	-0.025322063	0.0016891144	0.012582116	-0.0011155633	-0.004521299	0.039402902
0.0	0.0	1.0	-0.03317541	-0.012043446	0.020243699	-0.0020737448	-0.006339398	0.03553835
0.0	0.0	1.0	-0.029116577	-0.003840427	0.009969531	-0.0061678262	-0.0010750839	0.03962318
0.0	0.0	1.0	-0.015523905	-0.0004127277	0.010606309	-0.0043649264	0.0061746105	0.041204408
0.0	0.125	0.875	-0.022711458	-0.0011252502	0.011510533	-0.005108885	-0.0019989628	0.033268474
0.0	0.0	1.0	-0.023230338	-0.002113962	0.0043235067	-0.0077994894	-0.003164634	0.028508248
0.0	0.0	1.0	-0.023819689	-0.0060973517	0.007446995	-0.010868764	-0.0027911672	0.03520431
0.0	0.0	1.0	-0.022664722	0.003470102	0.014781602	-0.0025389148	-0.0020837067	0.03642518
0.0	0.36363636363636365	0.6363636363636364	-0.026208574	-0.0017475412	0.01114099	-0.004541194	0.0027671526	0.045997653
0.0	1.0	0.0	-0.028653387	-0.007951371	0.011996836	-0.0052871043	-0.007350425	0.045483388
0.0	0.0	1.0	-0.029639337	-0.0033340773	0.016366767	-0.0029394883	0.0004167126	0.03801534
0.0	1.0	0.0	-0.024374392	-0.0006068909	0.0073894514	-0.0023380779	-0.014357935	0.04128496
0.0	1.0	0.0	-0.025443392	0.003625485	0.010389613	-0.0034091016	-0.0059920177	0.042793363
0.0	1.0	0.0	-0.021963175	0.00037360378	0.011664814	-0.0035791262	-0.007952142	0.041281044
0.0	1.0	0.0	-0.02548024	-0.0038066937	0.014966251	-0.0050832178	-0.008007864	0.042878326
0.0	0.0	1.0	-0.02723903	0.0043118326	0.013325762	-0.00094651524	-0.007889444	0.04938086
1.0	0.0	0.0	-0.029175239	-0.0020177574	0.009675785	-0.0018634521	-0.004667543	0.030011721
1.0	0.0	0.0	-0.018581457	-0.006464042	0.012248068	-0.0008627139	-0.0020508855	0.037912443
1.0	0.0	0.0	-0.020929677	-0.0055723735	0.00700745	-0.0060834642	-0.0013932209	0.039688386
0.0	0.0	1.0	-0.04074641	-0.006544848	0.022824246	-0.0017732056	-0.014043348	0.039950848
1.0	0.0	0.0	-0.025235347	-0.0058130943	0.018132046	-0.0034170495	-0.0012094786	0.045278817
1.0	0.0	0.0	-0.024174232	0.0024665722	0.007975741	-0.003224155	0.0029483126	0.04017054
0.0	0.0	1.0	-0.032024987	-0.010577293	0.009977516	-0.0025317762	-0.005369047	0.05464773
1.0	0.0	0.0	-0.033241138	-0.000721599	0.016478715	-0.007201176	-0.0024102428	0.041774265
1.0	0.0	0.0	-0.028537985	-0.0022325388	0.0075795744	-0.00092501286	-0.0042218254	0.046481073
1.0	0.0	0.0	-0.019537307	-0.00071726576	0.008727457	-0.005657653	0.002155674	0.032539677
1.0	0.0	0.0	-0.03710534	-1.9139261e-05	0.014516863	-0.0012568403	-0.0052762288	0.054250948
0.0	0.0	1.0	-0.03789361	-0.006529046	0.012694862	-0.0010274043	-0.007062003	0.049847133
1.0	0.0	0.0	-0.04122863	-0.004688197	0.018353228	-0.009921475	-0.004080071	0.053190608
1.0	0.0	0.0	-0.028426772	-0.002606456	0.018947177	-0.0049913116	-0.0030255653	0.045943625
1.0	0.0	0.0	-0.040579703	-0.0057280916	0.01920437	0.00044852216	-0.0013251859	0.038632587
1.0	0.0	0.0	-0.029041091	-0.0021764599	0.01366474	0.0012473799	-0.005629872	0.0436637
1.0	0.0	0.0	-0.030246135	-0.0009967991	0.010666305	-0.00028559938	-0.004707018	0.04093669
1.0	0.0	0.0	-0.035872065	-0.0045744786	0.024403438	-0.0002463148	-0.00446758	0.047084212
1.0	0.0	0.0	-0.03634023	-0.00618359	0.019653248	-0.001417798	0.00085768756	0.043750405
1.0	0.0	0.0	-0.026944298	-0.0031282664	0.010627508	-0.0012947489	-0.0006532343	0.04308533
0.0	0.0	1.0	-0.025322063	0.0016891144	0.012582116	-0.0011155633	-0.004521299	0.039402902
0.0	0.0	1.0	-0.03317541	-0.012043446	0.020243699	-0.0020737448	-0.006339398	0.03553835
1.0	0.0	0.0	-0.02395849	-0.0003827673	0.011044425	0.0029749656	-0.002190216	0.04391914
1.0	0.0	0.0	-0.03376876	-0.0035563102	0.013875656	-0.0048690857	-0.007805771	0.043710314
1.0	0.0	0.0	-0.027625285	0.0017417864	0.0064441552	-0.0014732932	-0.0029844323	0.032514557
0.0	0.0	1.0	-0.022715366	0.00031761802	0.004525586	-0.0107304	-0.0042080614	0.035522602
1.0	0.0	0.0	-0.02745604	-0.004587975	0.016225312	-0.0035757767	-0.0056382283	0.045801386
1.0	0.0	0.0	-0.031013053	-0.0025890595	0.004687948	-0.007352829	0.0069116806	0.047581658
1.0	0.0	0.0	-0.031588122	-0.001709974	0.012109669	-0.004590887	-0.0029945541	0.03525141
1.0	0.0	0.0	-0.03193446	-0.0015122325	0.01893577	-0.0031596208	-0.0028260052	0.040758867
0.0	0.0	1.0	-0.028593648	0.0035721033	0.012713922	-0.0061648116	0.0021394521	0.041746076
0.0	0.0	1.0	-0.015523905	-0.0004127277	0.010606309	-0.0043649264	0.0061746105	0.041204408
0.0	0.125	0.875	-0.022711458	-0.0011252502	0.011510533	-0.005108885	-0.0019989628	0.033268474
1.0	0.0	0.0	-0.023511447	0.0037109447	0.011365601	-0.0012688739	-0.0003020845	0.048127797
1.0	0.0	0.0	-0.03232935	-0.0029725123	0.0013129432	-0.012520787	0.0017448051	0.039433304
0.0	0.5555555555555556	0.4444444444444444	-0.028298149	-0.0047292127	0.010205927	-0.007919699	-0.0018713512	0.036954246
0.0	0.0	1.0	-0.022664722	0.003470102	0.014781602	-0.0025389148	-0.0020837067	0.03642518
0.0	0.36363636363636365	0.6363636363636364	-0.026208574	-0.0017475412	0.01114099	-0.004541194	0.0027671526	0.045997653
1.0	0.0	0.0	-0.026806796	-8.3399704e-05	0.012939345	-0.0015499173	-0.0036687115	0.037560936
1.0	0.0	0.0	-0.014314793	-0.002214489	0.008153322	-0.00557896	0.0005117778	0.040232077
1.0	0.0	0.0	-0.013978208	0.002223717	0.0047062607	-0.008568442	0.0030104918	0.047025487
1.0	0.0	0.0	-0.024159238	0.0061605033	0.018286435	-0.007638452	0.0027772037	0.035977177
1.0	0.0	0.0	-0.026391603	-0.009498742	0.012982368	-0.0043851575	-0.003946073	0.039457835
0.0	1.0	0.0	-0.028172893	0.00023562681	0.013629124	-0.0027515907	-0.007086179	0.03932197
1.0	0.0	0.0	-0.028590849	-0.004561404	0.006157578	-0.0045570936	-0.0065405415	0.039749198
0.0	0.0	1.0	-0.027928485	-0.005497115	0.014561794	0.0015734443	-0.011112893	0.04269457
0.0	0.0	1.0	-0.035539787	-0.00214073	0.010245702	-0.0039804066	-0.0027879556	0.036909107
0.0	0.0	1.0	-0.026679184	0.00086640136	0.013931874	-0.0007733889	-0.0033343025	0.042107172
1.0	0.0	0.0	-0.027894633	-0.00545949	0.014401682	9.550713e-05	-0.0013890415	0.037559558
1.0	0.0	0.0	-0.02827068	-0.00063510856	0.012495783	0.0025232811	-0.0058236723	0.039834827
0.3333333333333333	0.6666666666666666	0.0	-0.027522516	-0.0037769065	0.011844804	-0.009317645	-0.012389673	0.041412454
1.0	0.0	0.0	-0.030498318	-0.0011535997	0.011404984	-0.002141321	-0.005891738	0.051600844
0.0	1.0	0.0	-0.027208194	-0.002435436	0.010652491	-0.0033886298	0.0021190906	0.03783272
0.0	0.7142857142857143	0.2857142857142857	-0.03845354	-0.0023834123	0.013568306	-0.007583049	0.00072317256	0.038740657
1.0	0.0	0.0	-0.03914791	-0.002324773	0.01975287	-0.0033612996	-0.0018714566	0.054819874
1.0	0.0	0.0	-0.03342638	-0.006583742	0.015737593	0.0012208596	-0.0030349556	0.04174975
1.0	0.0	0.0	-0.024967607	-0.0011547955	0.010941284	-0.00058487384	-0.007977259	0.03590662
0.18421052631578946	0.8157894736842105	0.0	-0.03528844	-0.0037555317	0.021173313	0.0037694601	-0.003538985	0.045804854
1.0	0.0	0.0	-0.029067	0.0050160913	0.010330456	-0.012715174	-0.0027593393	0.046013154
0.0	0.0	1.0	-0.02867797	-0.0031699785	0.009543217	0.003136563	0.004859952	0.042979926
0.11764705882352941	0.20588235294117646	0.6764705882352942	-0.02894645	-0.0074734427	0.012604954	0.0026736832	-0.008280278	0.032735683
1.0	0.0	0.0	-0.037249893	-0.0037415395	0.017453656	0.0037376592	-0.0017270776	0.049369104
1.0	0.0	0.0	-0.030169442	-0.0016619822	0.0146213425	-0.005920135	-0.0002879221	0.046783872
1.0	0.0	0.0	-0.02560666	-0.0060277097	0.009948567	-0.001556987	-0.0033875154	0.037957117
0.0	0.0	1.0	-0.024328325	-0.004335461	0.0041488493	-0.0053785457	0.004383352	0.040706158
1.0	0.0	0.0	-0.035947777	-0.00071670243	0.019448772	-0.0027957396	-0.0017174096	0.027667519
1.0	0.0	0.0	-0.03085482	-0.006876096	0.014091054	-0.0010398347	-0.004202227	0.032404818
1.0	0.0	0.0	-0.027037753	0.0013866981	0.006543179	-0.0013722703	-0.005325407	0.040453672
0.0	1.0	0.0	-0.033885475	-0.0041220053	0.0065183127	-0.004010608	0.00096111046	0.040171273
0.0	1.0	0.0	-0.025631534	-0.0046953824	0.011493638	-0.000982481	-0.00022322126	0.040400878
0.0	1.0	0.0	-0.024489569	-0.004944296	0.01122029	0.0020763665	-0.0007369886	0.036143612
0.0	0.0	1.0	-0.01763735	-0.0022867252	0.007643571	0.0028869878	0.002918593	0.036578275
0.3333333333333333	0.6666666666666666	0.0	-0.027522516	-0.0037769065	0.011844804	-0.009317645	-0.012389673	0.041412454
1.0	0.0	0.0	-0.030498318	-0.0011535997	0.011404984	-0.002141321	-0.005891738	0.051600844
0.0	1.0	0.0	-0.027208194	-0.002435436	0.010652491	-0.0033886298	0.0021190906	0.03783272
0.0	0.7142857142857143	0.2857142857142857	-0.03845354	-0.0023834123	0.013568306	-0.007583049	0.00072317256	0.038740657
1.0	0.0	0.0	-0.033254657	-2.3923349e-06	0.017601658	-0.00549013	-0.0057988083	0.04692678
1.0	0.0	0.0	-0.025899313	-0.0023806437	0.012547612	0.0020117597	-0.007978928	0.03853865
1.0	0.0	0.0	-0.014494212	-0.0008913176	0.00875591	-0.0011346652	-0.013892642	0.033615284
0.18421052631578946	0.8157894736842105	0.0	-0.03528844	-0.0037555317	0.021173313	0.0037694601	-0.003538985	0.045804854
1.0	0.0	0.0	-0.02580558	-0.0021604735	0.013682755	-0.008932405	0.00068740733	0.046539165
0.0	0.0	1.0	-0.038163885	-0.009220744	0.013418841	0.0021567373	-0.0055119796	0.04731776
0.11764705882352941	0.20588235294117646	0.6764705882352942	-0.02894645	-0.0074734427	0.012604954	0.0026736832	-0.008280278	0.032735683
1.0	0.0	0.0	-0.037249893	-0.0037415395	0.017453656	0.0037376592	-0.0017270776	0.049369104
0.0	0.0	1.0	-0.02231588	-0.0038772689	0.010154814	-0.006504702	-0.009404714	0.03616007
0.0	0.0	1.0	-0.030421117	-0.005370107	0.01471987	-0.005076592	-0.005246589	0.040573157
0.0	0.0	1.0	-0.027395591	-0.0061130533	0.019476553	-0.0075019766	-0.0074796295	0.044518217
0.0	1.0	0.0	-0.029494317	0.00043523914	0.018160284	-0.0048619956	-0.0072866837	0.04692524
0.0	0.0	1.0	-0.025710573	-0.006800643	0.0048512993	-0.00860136	0.001653966	0.048056394
0.0	0.0	1.0	-0.03204494	-0.008113251	0.012567432	0.00028418098	0.0009085974	0.035955362
0.0	0.0	1.0	-0.03667809	-0.0014744032	0.01648989	-0.0024844445	-0.007929891	0.046786256
0.0	0.0	1.0	-0.042258337	-0.0050890287	0.018110042	0.0021798946	-0.010417161	0.04129602
0.0	0.0	1.0	-0.041595865	0.005719235	0.012742132	-0.0046485094	-0.0065344046	0.047244973
0.0	0.0	1.0	-0.032609418	0.0008626246	0.0102046	-0.008344622	-0.010535711	0.04561976
0.0	0.0	1.0	-0.029913565	-0.0062288605	0.018358635	-0.004713456	-0.0028293836	0.04204076
0.0	0.0	1.0	-0.024116186	0.002482736	0.011895825	-0.003837626	-0.010540791	0.046193775
1.0	0.0	0.0	-0.036132675	-0.00391461	0.013658985	-0.0005464982	-0.0024830727	0.03573686
0.0	1.0	0.0	-0.02549294	-0.0010666965	0.01196984	-0.004911507	-0.011604762	0.040793113
1.0	0.0	0.0	-0.01868657	-0.0021124468	0.00847301	-0.0052715847	-0.0015283669	0.03563183
0.0	0.0	1.0	-0.04074641	-0.006544848	0.022824246	-0.0017732056	-0.014043348	0.039950848
1.0	0.0	0.0	-0.025235347	-0.0058130943	0.018132046	-0.0034170495	-0.0012094786	0.045278817
1.0	0.0	0.0	-0.024174232	0.0024665722	0.007975741	-0.003224155	0.0029483126	0.04017054
0.0	0.0	1.0	-0.025424499	-0.0028662113	0.010048214	-0.0012558857	-0.006309851	0.042417493
0.0	0.0	1.0	-0.025369931	-0.002067299	0.010721064	-0.0018560747	-0.0050511155	0.037507378
1.0	0.0	0.0	-0.031259988	-0.00061705953	0.009774429	-0.0003102608	-0.0038478184	0.038743727
0.2	0.8	0.0	-0.021020606	-0.0033441763	0.0045260107	-0.0055853077	0.0043743784	0.035152733
0.25	0.75	0.0	-0.035806194	-0.0006002709	0.014806043	-0.002838715	-0.0040662424	0.053352717
0.5	0.0	0.5	-0.029200148	-0.003915416	0.008442486	-0.0020434791	-0.0027663913	0.042523302
0.5	0.0	0.5	-0.023484059	-0.008529877	0.014509064	-0.0045333607	-7.929932e-05	0.040465724
0.5	0.0	0.5	-0.0220056	-0.0034924364	0.017654601	-0.0051746136	-0.00664976	0.041982785
0.5	0.0	0.5	-0.028254244	-0.001978648	0.011925966	0.0011322182	-0.0083591845	0.03571952
0.2	0.8	0.0	-0.021752717	-0.0010959203	0.01473093	-0.0049292375	-0.008731496	0.03948774
0.2	0.8	0.0	-0.027321856	-0.00089337333	0.00731685	-0.0036954382	-0.00645904	0.03726645
0.25	0.75	0.0	-0.022323623	0.00013019558	0.015458774	-0.0066510383	-0.011925413	0.04597199
0.25	0.75	0.0	-0.023093855	-0.00082976883	0.013978357	0.00074014626	0.00062023615	0.037366927
0.25	0.75	0.0	-0.015436938	0.0018507015	0.0055776583	-0.00480304	-0.0014722068	0.0382625
0.0	0.0	1.0	-0.025322063	0.0016891144	0.012582116	-0.0011155633	-0.004521299	0.039402902
0.0	0.0	1.0	-0.03317541	-0.012043446	0.020243699	-0.0020737448	-0.006339398	0.03553835
1.0	0.0	0.0	-0.024078174	-0.00027780375	0.009328642	0.0007567331	-0.00087570306	0.040917866
1.0	0.0	0.0	-0.026553787	-0.004273506	0.01264451	-0.0059984284	-0.009463528	0.045880124
1.0	0.0	0.0	-0.024098095	0.0009266896	0.0095376	-0.003085739	-0.0048022857	0.02855936
0.0	0.0	1.0	-0.027977077	0.00092592114	0.0048956573	-0.011076875	-0.004141518	0.034538925
1.0	0.0	0.0	-0.02745604	-0.004587975	0.016225312	-0.0035757767	-0.0056382283	0.045801386
1.0	0.0	0.0	-0.031013053	-0.0025890595	0.004687948	-0.007352829	0.0069116806	0.047581658
1.0	0.0	0.0	-0.031588122	-0.001709974	0.012109669	-0.004590887	-0.0029945541	0.03525141
1.0	0.0	0.0	-0.03193446	-0.0015122325	0.01893577	-0.0031596208	-0.0028260052	0.040758867
0.0	0.0	1.0	-0.030560479	-0.0037130797	0.007875674	-0.0005206289	0.004326137	0.043782927
0.0	0.0	1.0	-0.015523905	-0.0004127277	0.010606309	-0.0043649264	0.0061746105	0.041204408
0.0	0.125	0.875	-0.022711458	-0.0011252502	0.011510533	-0.005108885	-0.0019989628	0.033268474
1.0	0.0	0.0	-0.023465712	-0.0019072408	0.009596388	-0.0019797953	-0.0006553887	0.030512223
0.0	0.0	1.0	-0.042665973	-0.0025320458	0.0057559386	-0.010560943	-0.007999673	0.035073422
0.0	0.5555555555555556	0.4444444444444444	-0.028298149	-0.0047292127	0.010205927	-0.007919699	-0.0018713512	0.036954246
0.0	0.0	1.0	-0.022664722	0.003470102	0.014781602	-0.0025389148	-0.0020837067	0.03642518
0.0	0.0	1.0	-0.03203265	-0.0033349537	0.0150045995	-0.006239438	0.0030873814	0.049051117
1.0	0.0	0.0	-0.036170017	-0.004817996	0.01709901	0.0013433155	4.5713037e-05	0.039412327
1.0	0.0	0.0	-0.017626412	-0.0037521138	0.008366909	-0.0066639325	-0.00054191775	0.04513055
1.0	0.0	0.0	-0.023697378	-0.00091320556	0.011166419	-0.0036324114	0.0021612141	0.049436107
1.0	0.0	0.0	-0.034158953	-0.0003405884	0.020264177	-3.8818456e-05	0.0027409669	0.040513977
1.0	0.0	0.0	-0.03458517	-0.008732749	0.015209112	-0.0031569204	-0.005986043	0.04360989
0.0	0.0	1.0	-0.016650189	0.0027904336	0.0073899915	0.0011292053	-0.0065364344	0.035605285
1.0	0.0	0.0	-0.032383654	-0.007156112	0.008910801	-0.0041594915	-0.0037699281	0.040116914
0.0	0.0	1.0	-0.031973217	-0.0016321881	0.012449766	-0.0014232844	-0.0075943447	0.043454364
0.0	1.0	0.0	-0.024161527	-0.00036058918	0.009485441	-0.0064631784	0.00020385953	0.03895758
1.0	0.0	0.0	-0.03394822	-0.006137488	0.017424572	-0.0012075221	-0.0008004359	0.04290273
1.0	0.0	0.0	-0.0313849	0.0011131045	0.02133701	0.0016501658	-0.005435729	0.04451918
1.0	0.0	0.0	-0.03696486	-0.004362873	0.01493048	0.00093959365	-0.0009255223	0.042218067
0.3333333333333333	0.6666666666666666	0.0	-0.027522516	-0.0037769065	0.011844804	-0.009317645	-0.012389673	0.041412454
1.0	0.0	0.0	-0.036776695	-0.0031793278	0.015149158	0.0026163766	-0.0015126378	0.0450569
0.0	1.0	0.0	-0.035196	0.00062580605	0.024343442	-0.0027499804	0.0016623525	0.05031684
0.0	0.0	1.0	-0.03367781	-0.00040277094	0.011600542	-0.012854862	0.0013841733	0.039613575
1.0	0.0	0.0	-0.03914791	-0.002324773	0.01975287	-0.0033612996	-0.0018714566	0.054819874
1.0	0.0	0.0	-0.03342638	-0.006583742	0.015737593	0.0012208596	-0.0030349556	0.04174975
1.0	0.0	0.0	-0.024967607	-0.0011547955	0.010941284	-0.00058487384	-0.007977259	0.03590662
0.18421052631578946	0.8157894736842105	0.0	-0.03528844	-0.0037555317	0.021173313	0.0037694601	-0.003538985	0.045804854
1.0	0.0	0.0	-0.02536186	0.0038561835	0.010443639	-0.009266125	-0.005011102	0.045780584
0.0	0.0	1.0	-0.030394215	-0.0039570197	0.011830669	-0.00082755834	0.002068481	0.047879487
0.11764705882352941	0.20588235294117646	0.6764705882352942	-0.02894645	-0.0074734427	0.012604954	0.0026736832	-0.008280278	0.032735683
1.0	0.0	0.0	-0.037249893	-0.0037415395	0.017453656	0.0037376592	-0.0017270776	0.049369104
1.0	0.0	0.0	-0.030169442	-0.0016619822	0.0146213425	-0.005920135	-0.0002879221	0.046783872
1.0	0.0	0.0	-0.022489367	-0.0064202645	0.009149916	0.0012813322	-0.000609491	0.034378704
1.0	0.0	0.0	-0.02041285	-0.0023882284	0.0045265798	-0.005948259	-0.0012580142	0.040337212
1.0	0.0	0.0	-0.028795112	0.0016888103	0.014649514	-0.00434889	-0.002206746	0.029189834
1.0	0.0	0.0	-0.02736708	-0.0016359291	0.009629093	-0.0069831833	-0.006248095	0.035037894
1.0	0.0	0.0	-0.024824243	-0.0051790825	0.011239289	-0.0025285394	-0.007925261	0.039869487
1.0	0.0	0.0	-0.021874499	-0.0055359043	0.014168178	-0.0076570017	-0.008506938	0.046831287
1.0	0.0	0.0	-0.024714645	0.0024261062	0.017039958	-0.0020461483	-0.007200889	0.034704313
1.0	0.0	0.0	-0.023915628	0.0012719044	0.0108950185	-0.010521823	-0.0019345444	0.039805647
1.0	0.0	0.0	-0.020407576	0.0027689193	0.008275934	-0.0049301847	-0.002178627	0.036509972
1.0	0.0	0.0	-0.023614591	0.0005525014	0.013241462	-0.00658975	-0.0005556927	0.04642785
1.0	0.0	0.0	-0.022655517	-0.0028706435	0.014789524	6.0670078e-05	-0.007702725	0.04427752
0.0	0.0	1.0	-0.027599717	-0.004732992	0.010010638	-9.3862414e-05	-0.0018808558	0.033253152
0.0	0.0	1.0	-0.04004515	-0.006588715	0.00478829	-0.0050761285	-0.0068845465	0.0432054
0.0	1.0	0.0	-0.024615197	0.0051459013	0.015478915	0.0017422903	-0.005247286	0.04526648
0.0	0.0	1.0	-0.039387763	-0.0013675722	0.017658148	-0.0024356386	-0.0050045545	0.035795484
0.0	0.0	1.0	-0.03682526	-0.0070496798	0.019369468	0.00054920744	-0.0065953718	0.049862813
1.0	0.0	0.0	-0.026568197	-0.00017835863	0.010171579	0.0018182416	-0.0076119495	0.03766983
1.0	0.0	0.0	-0.028745342	0.0020737392	0.007200964	-0.003316551	-0.008664095	0.04398687
1.0	0.0	0.0	-0.02600467	-0.0048085167	0.009760211	-0.0039630337	-0.013089482	0.04131885
1.0	0.0	0.0	-0.033072148	0.0002992793	0.014589151	-0.0048438236	-0.008727515	0.05175844
1.0	0.0	0.0	-0.033842266	-0.0036959904	0.012794992	0.00083360914	-0.00622012	0.03765927
1.0	0.0	0.0	-0.036048114	-0.005654992	0.011572025	-0.010496089	0.0011330913	0.032377668
0.0	0.0	1.0	-0.04108847	-0.0047033103	0.013483834	0.008392935	-0.0005723834	0.04999784
1.0	0.0	0.0	-0.031007525	0.0054827165	0.021533655	-0.0018879389	-0.008011647	0.049549967
0.0	0.0	1.0	-0.024372324	0.0013210139	0.015530169	0.0010596165	-0.01045674	0.043532006
1.0	0.0	0.0	-0.03171005	0.0009288922	0.012860176	-0.009482417	-0.0056940573	0.043289967
0.0	1.0	0.0	-0.03408417	-0.0027493706	0.011353163	-0.003343836	-0.008129061	0.037917055
0.0	1.0	0.0	-0.02342062	0.002006862	0.010266468	-0.0015560798	-0.0016436791	0.041139647
0.0	1.0	0.0	-0.030894754	-0.0040003634	0.015026398	-0.0076262737	-0.0055300593	0.03262586
0.0	1.0	0.0	-0.033017267	0.0022259024	0.011320047	-0.004082665	-0.0061781392	0.054459393
0.0	1.0	0.0	-0.031149302	0.004752788	0.017114457	-0.003850142	-0.005846186	0.032726686
0.0	1.0	0.0	-0.020456787	0.0009151733	0.010950534	-0.0075061824	-0.005413503	0.04098218
1.0	0.0	0.0	-0.030818563	0.0024172945	0.014542336	-0.0033079414	-0.002464065	0.04880952
1.0	0.0	0.0	-0.029445779	0.0007395134	0.0063128015	-0.0037747137	-0.0019251679	0.045654234
1.0	0.0	0.0	-0.024911646	-0.004990251	0.017047271	-0.0065416223	-0.014973788	0.055117548
1.0	0.0	0.0	-0.025262669	-0.0021845838	0.010271564	-0.0054331273	-0.0026834132	0.039164554
0.0	0.0	1.0	-0.029747162	-0.0008078172	0.010937166	-0.0023646783	-0.0054394933	0.04328128
1.0	0.0	0.0	-0.029451936	-0.0029182932	0.019785045	-0.004357793	-0.01816149	0.04526617
0.0	1.0	0.0	-0.022703985	-0.0040237703	0.012126369	1.4924444e-05	-0.01136804	0.041298434
1.0	0.0	0.0	-0.020929677	-0.0055723735	0.00700745	-0.0060834642	-0.0013932209	0.039688386
0.0	0.0	1.0	-0.04074641	-0.006544848	0.022824246	-0.0017732056	-0.014043348	0.039950848
1.0	0.0	0.0	-0.025235347	-0.0058130943	0.018132046	-0.0034170495	-0.0012094786	0.045278817
1.0	0.0	0.0	-0.024174232	0.0024665722	0.007975741	-0.003224155	0.0029483126	0.04017054
0.0	0.0	1.0	-0.023848517	-0.008447137	0.010477675	-0.0073781637	-0.0024541286	0.04700466
1.0	0.0	0.0	-0.02849215	-0.0021241242	0.012743158	-0.0044569382	-0.0059072375	0.03913404
0.0	1.0	0.0	-0.03173052	-0.0010052732	0.009335786	-0.0011612969	-0.0032576954	0.046660937
0.2	0.8	0.0	-0.021020606	-0.0033441763	0.0045260107	-0.0055853077	0.0043743784	0.035152733
0.25	0.75	0.0	-0.035806194	-0.0006002709	0.014806043	-0.002838715	-0.0040662424	0.053352717
0.5	0.0	0.5	-0.029200148	-0.003915416	0.008442486	-0.0020434791	-0.0027663913	0.042523302
0.5	0.0	0.5	-0.023484062	-0.00852987	0.014509062	-0.004533356	-7.929746e-05	0.04046573
0.5	0.0	0.5	-0.022005599	-0.0034924396	0.017654598	-0.0051746154	-0.006649764	0.041982777
0.5	0.0	0.5	-0.028254244	-0.001978648	0.011925966	0.0011322182	-0.0083591845	0.03571952
0.2	0.8	0.0	-0.021752717	-0.0010959203	0.01473093	-0.0049292375	-0.008731496	0.03948774
0.2	0.8	0.0	-0.027321856	-0.00089337333	0.00731685	-0.0036954382	-0.00645904	0.03726645
0.25	0.75	0.0	-0.022323623	0.00013019558	0.015458774	-0.0066510383	-0.011925413	0.04597199
0.25	0.75	0.0	-0.023093855	-0.00082976883	0.013978357	0.00074014626	0.00062023615	0.037366927
0.25	0.75	0.0	-0.015436938	0.0018507015	0.0055776583	-0.00480304	-0.0014722068	0.0382625
0.0	0.0	1.0	-0.025322063	0.0016891144	0.012582116	-0.0011155633	-0.004521299	0.039402902
0.0	0.0	1.0	-0.03317541	-0.012043446	0.020243699	-0.0020737448	-0.006339398	0.03553835
0.0	1.0	0.0	-0.022652637	-0.0005600095	0.0058242986	-0.006576313	0.0040977965	0.03689935
0.0	1.0	0.0	-0.031588122	-0.001709974	0.012109669	-0.004590887	-0.0029945541	0.03525141
1.0	0.0	0.0	-0.03193446	-0.0015122325	0.01893577	-0.0031596208	-0.0028260052	0.040758867
0.0	0.0	1.0	-0.029116577	-0.003840427	0.009969531	-0.0061678262	-0.0010750839	0.03962318
0.0	0.0	1.0	-0.015523905	-0.0004127277	0.010606309	-0.0043649264	0.0061746105	0.041204408
0.0	0.125	0.875	-0.022711458	-0.0011252502	0.011510533	-0.005108885	-0.0019989628	0.033268474
1.0	0.0	0.0	-0.023465712	-0.0019072408	0.009596388	-0.0019797953	-0.0006553887	0.030512223
0.0	0.0	1.0	-0.034121934	-0.0056628557	0.0063589336	-0.009412165	-0.0075204857	0.029454883
0.0	0.5555555555555556	0.4444444444444444	-0.028298149	-0.0047292127	0.010205927	-0.007919699	-0.0018713512	0.036954246
0.0	0.0	1.0	-0.022664722	0.003470102	0.014781602	-0.0025389148	-0.0020837067	0.03642518
0.0	0.36363636363636365	0.6363636363636364	-0.026208574	-0.0017475412	0.01114099	-0.004541194	0.0027671526	0.045997653
0.0	0.0	1.0	-0.036170017	-0.004817996	0.01709901	0.0013433155	4.5713037e-05	0.039412327
1.0	0.0	0.0	-0.017626412	-0.0037521138	0.008366909	-0.0066639325	-0.00054191775	0.04513055
1.0	0.0	0.0	-0.023697378	-0.00091320556	0.011166419	-0.0036324114	0.0021612141	0.049436107
1.0	0.0	0.0	-0.034158953	-0.0003405884	0.020264177	-3.8818456e-05	0.0027409669	0.040513977
1.0	0.0	0.0	-0.03458517	-0.008732749	0.015209112	-0.0031569204	-0.005986043	0.04360989
0.0	1.0	0.0	-0.028172893	0.00023562681	0.013629124	-0.0027515907	-0.007086179	0.03932197
0.0	1.0	0.0	-0.032383654	-0.007156112	0.008910801	-0.0041594915	-0.0037699281	0.040116914
0.0	0.0	1.0	-0.031973228	-0.0016321909	0.012449769	-0.0014232807	-0.0075943507	0.04345438
0.0	1.0	0.0	-0.03578607	0.000642198	0.009202882	-0.002443009	0.001419554	0.04394996
0.0	1.0	0.0	-0.03394822	-0.006137488	0.017424572	-0.0012075221	-0.0008004359	0.04290273
1.0	0.0	0.0	-0.0313849	0.0011131045	0.02133701	0.0016501658	-0.005435729	0.04451918
1.0	0.0	0.0	-0.03696486	-0.004362873	0.01493048	0.00093959365	-0.0009255223	0.042218067
0.3333333333333333	0.6666666666666666	0.0	-0.027522516	-0.0037769065	0.011844804	-0.009317645	-0.012389673	0.041412454
1.0	0.0	0.0	-0.038852755	-0.0029692224	0.019583466	0.0044850484	-0.0001565027	0.055963855
0.0	1.0	0.0	-0.035196	0.00062580605	0.024343442	-0.0027499804	0.0016623525	0.05031684
0.0	0.0	1.0	-0.029661598	0.00023194426	0.01299266	-0.008549735	0.007127345	0.04246907
1.0	0.0	0.0	-0.03914791	-0.002324773	0.01975287	-0.0033612996	-0.0018714566	0.054819874
1.0	0.0	0.0	-0.03342638	-0.006583742	0.015737593	0.0012208596	-0.0030349556	0.04174975
1.0	0.0	0.0	-0.024967607	-0.0011547955	0.010941284	-0.00058487384	-0.007977259	0.03590662
0.18421052631578946	0.8157894736842105	0.0	-0.03528844	-0.0037555317	0.021173313	0.0037694601	-0.003538985	0.045804854
1.0	0.0	0.0	-0.029067	0.0050160913	0.010330456	-0.012715174	-0.0027593393	0.046013154
1.0	0.0	0.0	-0.033951256	-0.0021450524	0.013586182	0.0017485833	-0.0001772833	0.04456631
0.11764705882352941	0.20588235294117646	0.6764705882352942	-0.02894645	-0.0074734427	0.012604954	0.0026736832	-0.008280278	0.032735683
1.0	0.0	0.0	-0.037249893	-0.0037415395	0.017453656	0.0037376592	-0.0017270776	0.049369104
1.0	0.0	0.0	-0.030169442	-0.0016619822	0.0146213425	-0.005920135	-0.0002879221	0.046783872
1.0	0.0	0.0	-0.02560666	-0.0060277097	0.009948567	-0.001556987	-0.0033875154	0.037957117
1.0	0.0	0.0	-0.026680378	-0.0039403043	0.007785961	-0.0047570886	0.0007375735	0.036987334
1.0	0.0	0.0	-0.035947777	-0.00071670243	0.019448772	-0.0027957396	-0.0017174096	0.027667519
0.0	1.0	0.0	-0.03085482	-0.006876096	0.014091054	-0.0010398347	-0.004202227	0.032404818
0.0	1.0	0.0	-0.024824243	-0.0051790825	0.011239289	-0.0025285394	-0.007925261	0.039869487
0.0	1.0	0.0	-0.021147847	-0.0020620902	0.0055082524	-0.008477499	-0.002859632	0.04507502
0.0	1.0	0.0	-0.02296789	0.0024346586	0.009478814	-0.0062502185	-0.004063401	0.042541094
1.0	0.0	0.0	-0.022219326	-0.008195464	0.011579246	0.0027513169	-0.00089580426	0.039837632
0.0	1.0	0.0	-0.02041285	-0.0023882284	0.0045265798	-0.005948259	-0.0012580142	0.040337212
0.0	1.0	0.0	-0.028795112	0.0016888103	0.014649514	-0.00434889	-0.002206746	0.029189834
0.0	1.0	0.0	-0.027592074	-0.0024898278	0.01193808	-0.002985022	-0.012029104	0.043107387
0.0	1.0	0.0	-0.024824243	-0.0051790825	0.011239289	-0.0025285394	-0.007925261	0.039869487
1.0	0.0	0.0	-0.031955097	-0.0015282666	0.011381909	-0.0077633704	-0.006010433	0.040299688
0.0	1.0	0.0	-0.026081204	-0.0012631728	0.012321949	-0.0059169857	0.004090812	0.04633616
0.0	1.0	0.0	-0.030773606	-0.00409944	0.019855632	-0.0065933075	-0.006057684	0.039897624
0.0	0.0	1.0	-0.030298471	-0.0022300642	0.010846617	-0.005393259	-0.0052049328	0.046609662
0.0	1.0	0.0	-0.024022348	0.0013299072	0.01905946	0.0032701008	0.002314427	0.041401654
0.0	0.0	1.0	-0.02789474	-0.0032419928	0.0071891295	-0.0027146307	-0.0033537974	0.042712748
0.0	1.0	0.0	-0.028219722	-0.0031985487	0.009154211	-0.0038622357	-0.0067852675	0.038947415
0.0	0.0	1.0	-0.02768806	-0.0050290767	0.011770447	-0.0036155437	0.004134796	0.041982666
0.0	1.0	0.0	-0.029282846	-0.0040796236	0.009388908	-0.0037895348	-0.0054976894	0.044774666
1.0	0.0	0.0	-0.022219326	-0.008195464	0.011579246	0.0027513169	-0.00089580426	0.039837632
0.0	0.0	1.0	-0.027474726	-0.007888553	0.011181044	-0.008785299	0.008490387	0.04436378
0.25	0.75	0.0	-0.021176847	-0.0054737744	0.011255403	-0.0017569843	-0.010211003	0.034351587
0.3333333333333333	0.6666666666666666	0.0	-0.027312562	-0.0016471702	0.0092422515	-0.0068108113	-0.0056782784	0.03315883
0.0	0.0	1.0	-0.02788567	-0.0013797783	0.018323971	-0.0021600267	-0.002169458	0.02941546
0.0	0.0	1.0	-0.017063309	-0.003923075	0.0034334492	-0.005450542	0.005411934	0.04775734
1.0	0.0	0.0	-0.028347671	-0.0012310654	0.016443066	-0.004260013	-0.0043373955	0.042771664
0.0	0.0	1.0	-0.027474726	-0.007888553	0.011181044	-0.008785299	0.008490387	0.04436378
0.25	0.75	0.0	-0.021176847	-0.0054737744	0.011255403	-0.0017569843	-0.010211003	0.034351587
0.3333333333333333	0.6666666666666666	0.0	-0.027312562	-0.0016471702	0.0092422515	-0.0068108113	-0.0056782784	0.03315883
0.0	0.0	1.0	-0.02788567	-0.0013797783	0.018323971	-0.0021600267	-0.002169458	0.02941546
0.0	0.0	1.0	-0.017063309	-0.003923075	0.0034334492	-0.005450542	0.005411934	0.04775734
1.0	0.0	0.0	-0.028347671	-0.0012310654	0.016443066	-0.004260013	-0.0043373955	0.042771664
1.0	0.0	0.0	-0.028347671	-0.0012310654	0.016443066	-0.004260013	-0.0043373955	0.042771664
0.0	0.0	1.0	-0.028197827	0.0016703798	0.008910846	-0.003184854	-0.0029553003	0.036039647
0.0	0.0	1.0	-0.03257525	-0.0017745373	0.0153672965	0.0054678824	-0.0013698209	0.03875833
0.0	0.0	1.0	-0.03482113	-0.0027603533	0.017710757	0.0032418761	-0.0018500945	0.040821828
0.0	1.0	0.0	-0.02827068	-0.00063510856	0.012495783	0.0025232811	-0.0058236723	0.039834827
0.6	0.4	0.0	-0.029499624	-5.1569194e-05	0.01568031	-0.01081155	-0.01328644	0.037792005
0.0	0.0	1.0	-0.025617601	-0.0039917487	0.01421608	1.19036995e-05	-0.004727346	0.04647804
0.0	1.0	0.0	-0.022667367	0.0022210716	0.01229977	-0.002453412	0.0027121645	0.033821218
0.0	0.0	1.0	-0.03764445	0.0027030464	0.016543478	-0.013076956	-0.0012033142	0.03544132
1.0	0.0	0.0	-0.033254657	-2.3923349e-06	0.017601658	-0.00549013	-0.0057988083	0.04692678
0.0	1.0	0.0	-0.02777306	-0.0008328781	0.015551681	-0.0012787422	0.0016049587	0.03764749
1.0	0.0	0.0	-0.019882958	-0.0027303756	0.008742931	-0.0039669145	-0.0010655187	0.029522238
0.18421052631578946	0.8157894736842105	0.0	-0.03528844	-0.0037555317	0.021173313	0.0037694601	-0.003538985	0.045804854
1.0	0.0	0.0	-0.02580558	-0.0021604735	0.013682755	-0.008932405	0.00068740733	0.046539165
0.0	1.0	0.0	-0.028575879	-0.0030550447	0.010814709	0.0004568603	-0.0014701216	0.041353453
0.11764705882352941	0.20588235294117646	0.6764705882352942	-0.02894645	-0.0074734427	0.012604954	0.0026736832	-0.008280278	0.032735683
1.0	0.0	0.0	-0.030636057	0.0009827014	0.013241557	0.0007576896	-0.0045753177	0.04700157
0.0	0.0	1.0	-0.028308999	-0.008757614	0.013610516	0.00015731854	-0.0071997233	0.042881228
0.0	0.0	1.0	-0.025947507	-0.0066611166	0.010935992	-0.0017375303	0.0018056217	0.037176944
1.0	0.0	0.0	-0.027560905	-0.0050862352	0.013759043	0.0016193623	0.0020782962	0.036922205
0.0	1.0	0.0	-0.030176178	-0.002584664	0.01695136	0.00035223458	-0.0034037423	0.042530596
0.6	0.4	0.0	-0.029499624	-5.1569194e-05	0.01568031	-0.01081155	-0.01328644	0.037792005
0.0	0.0	1.0	-0.025617601	-0.0039917487	0.01421608	1.19036995e-05	-0.004727346	0.04647804
0.0	1.0	0.0	-0.022667367	0.0022210716	0.01229977	-0.002453412	0.0027121645	0.033821218
0.0	0.0	1.0	-0.036410637	-0.00045125745	0.012749832	-0.01307752	0.0017541288	0.032901913
1.0	0.0	0.0	-0.033254657	-2.3923349e-06	0.017601658	-0.00549013	-0.0057988083	0.04692678
0.0	0.5714285714285714	0.42857142857142855	-0.029813295	-0.0025799172	0.012158611	-0.0016773413	-0.0014506045	0.036292344
1.0	0.0	0.0	-0.014494212	-0.0008913176	0.00875591	-0.0011346652	-0.013892642	0.033615284
0.18421052631578946	0.8157894736842105	0.0	-0.03528844	-0.0037555317	0.021173313	0.0037694601	-0.003538985	0.045804854
1.0	0.0	0.0	-0.02580558	-0.0021604735	0.013682755	-0.008932405	0.00068740733	0.046539165
1.0	0.0	0.0	-0.027431553	0.0003320576	0.014506894	0.0014529293	-0.0027145855	0.04307388
0.11764705882352941	0.20588235294117646	0.6764705882352942	-0.02894645	-0.0074734427	0.012604954	0.0026736832	-0.008280278	0.032735683
1.0	0.0	0.0	-0.030636057	0.0009827014	0.013241557	0.0007576896	-0.0045753177	0.04700157
0.0	0.0	1.0	-0.027580937	-0.010380069	0.0114122555	-0.0033108476	-0.005435836	0.037901144
0.0	0.0	1.0	-0.025947507	-0.0066611166	0.010935992	-0.0017375303	0.0018056217	0.037176944
1.0	0.0	0.0	-0.025394097	-0.0043618465	0.009399179	-0.001969092	-0.006626066	0.036038376
0.0	1.0	0.0	-0.027196057	-0.0047087413	0.01492116	-0.0010252912	-0.0094504	0.058342792
0.0	0.0	1.0	-0.030673612	-0.011254806	0.010445451	-0.0031135874	0.0027561947	0.037141424
1.0	0.0	0.0	-0.028653387	-0.007951371	0.011996836	-0.0052871043	-0.007350425	0.045483388
0.0	0.0	1.0	-0.0350861	-0.0021860818	0.023000618	-0.0022598635	-0.005050708	0.0474376
1.0	0.0	0.0	-0.033076096	-0.0024396987	0.0133439265	-0.0019975347	-0.013088343	0.043721072
0.18421052631578946	0.8157894736842105	0.0	-0.03528844	-0.0037555317	0.021173313	0.0037694601	-0.003538985	0.045804854
1.0	0.0	0.0	-0.029067	0.0050160913	0.010330456	-0.012715174	-0.0027593393	0.046013154
1.0	0.0	0.0	-0.033521302	-0.0039122496	0.017006438	0.004610096	-0.001613617	0.049968302
0.11764705882352941	0.20588235294117646	0.6764705882352942	-0.02894645	-0.0074734427	0.012604954	0.0026736832	-0.008280278	0.032735683
1.0	0.0	0.0	-0.037249893	-0.0037415395	0.017453656	0.0037376592	-0.0017270776	0.049369104
0.0	1.0	0.0	-0.030169442	-0.0016619822	0.0146213425	-0.005920135	-0.0002879221	0.046783872
1.0	0.0	0.0	-0.02560666	-0.0060277097	0.009948567	-0.001556987	-0.0033875154	0.037957117
0.0	0.0	1.0	-0.024328325	-0.004335461	0.0041488493	-0.0053785457	0.004383352	0.040706158
1.0	0.0	0.0	-0.035947777	-0.00071670243	0.019448772	-0.0027957396	-0.0017174096	0.027667519
1.0	0.0	0.0	-0.03085482	-0.006876096	0.014091054	-0.0010398347	-0.004202227	0.032404818
1.0	0.0	0.0	-0.027037753	0.0013866981	0.006543179	-0.0013722703	-0.005325407	0.040453672
0.0	0.0	1.0	-0.027182389	0.0041670706	0.008382728	-0.0050206576	-0.0057691573	0.03913372
1.0	0.0	0.0	-0.03394822	-0.006137488	0.017424572	-0.0012075221	-0.0008004359	0.04290273
0.0	0.0	1.0	-0.03306455	-0.0037849103	0.016519895	0.009421755	-0.004864172	0.038864385
0.0	0.0	1.0	-0.01763735	-0.0022867252	0.007643571	0.0028869878	0.002918593	0.036578275
0.3333333333333333	0.6666666666666666	0.0	-0.027522516	-0.0037769065	0.011844804	-0.009317645	-0.012389673	0.041412454
0.0	1.0	0.0	-0.035531916	-0.0017466139	0.014132574	-0.00028036535	-0.0061741727	0.05182962
0.0	1.0	0.0	-0.035196	0.00062580605	0.024343442	-0.0027499804	0.0016623525	0.05031684
1.0	0.0	0.0	-0.034593567	-0.001035023	0.0101322355	-0.007048672	0.0035538767	0.03716254
1.0	0.0	0.0	-0.03914791	-0.002324773	0.01975287	-0.0033612996	-0.0018714566	0.054819874
1.0	0.0	0.0	-0.03342638	-0.006583742	0.015737593	0.0012208596	-0.0030349556	0.04174975
1.0	0.0	0.0	-0.024967607	-0.0011547955	0.010941284	-0.00058487384	-0.007977259	0.03590662
0.18421052631578946	0.8157894736842105	0.0	-0.03528844	-0.0037555317	0.021173313	0.0037694601	-0.003538985	0.045804854
1.0	0.0	0.0	-0.029067	0.0050160913	0.010330456	-0.012715174	-0.0027593393	0.046013154
1.0	0.0	0.0	-0.035428364	-0.004540126	0.016227337	-0.00018494297	-0.002105352	0.05227059
0.11764705882352941	0.20588235294117646	0.6764705882352942	-0.02894645	-0.0074734427	0.012604954	0.0026736832	-0.008280278	0.032735683
1.0	0.0	0.0	-0.037249893	-0.0037415395	0.017453656	0.0037376592	-0.0017270776	0.049369104
0.0	0.0	1.0	-0.030261468	-0.0070321066	0.009433039	-0.0029908312	-0.0023072083	0.036897913
0.0	0.0	1.0	-0.030421117	-0.005370107	0.01471987	-0.005076592	-0.005246589	0.040573157
0.0	0.0	1.0	-0.036427602	-0.0056657526	0.015199144	-0.0012705554	-0.0040612053	0.04110086
1.0	0.0	0.0	-0.033181988	-0.0016489134	0.016925411	0.0027462598	-8.186139e-05	0.05696754
0.0	0.0	1.0	-0.031327955	-0.011555903	0.008112118	-0.008010108	0.0056521646	0.04149312
0.0	1.0	0.0	-0.030638352	-0.006848844	0.016191497	-0.0038811648	-0.00082702143	0.04405149
0.0	0.0	1.0	-0.0350861	-0.0021860818	0.023000618	-0.0022598635	-0.005050708	0.0474376
1.0	0.0	0.0	-0.033076096	-0.0024396987	0.0133439265	-0.0019975347	-0.013088343	0.043721072
1.0	0.0	0.0	-0.036237746	0.0015751831	0.013391344	-0.002440013	-0.005408831	0.05578583
1.0	0.0	0.0	-0.02798026	0.0019622666	0.016743869	-0.0058211666	-0.006219956	0.043118138
1.0	0.0	0.0	-0.029913565	-0.0062288605	0.018358635	-0.004713456	-0.0028293836	0.04204076
1.0	0.0	0.0	-0.031992093	0.0019138923	0.016638398	-0.0013671741	-0.009766856	0.052048974
1.0	0.0	0.0	-0.036132675	-0.00391461	0.013658985	-0.0005464982	-0.0024830727	0.03573686
1.0	0.0	0.0	-0.027037753	0.0013866981	0.006543179	-0.0013722703	-0.005325407	0.040453672
0.0	1.0	0.0	-0.035046853	-0.0015224834	0.010052401	-0.007764902	-0.0006000488	0.03999323
1.0	0.0	0.0	-0.03394822	-0.006137488	0.017424572	-0.0012075221	-0.0008004359	0.04290273
1.0	0.0	0.0	-0.0313849	0.0011131045	0.02133701	0.0016501658	-0.005435729	0.04451918
0.0	0.0	1.0	-0.01763735	-0.0022867252	0.007643571	0.0028869878	0.002918593	0.036578275
0.3333333333333333	0.6666666666666666	0.0	-0.027522516	-0.0037769065	0.011844804	-0.009317645	-0.012389673	0.041412454
1.0	0.0	0.0	-0.035531916	-0.0017466139	0.014132574	-0.00028036535	-0.0061741727	0.05182962
0.0	1.0	0.0	-0.035196	0.00062580605	0.024343442	-0.0027499804	0.0016623525	0.05031684
1.0	0.0	0.0	-0.034593567	-0.001035023	0.0101322355	-0.007048672	0.0035538767	0.03716254
1.0	0.0	0.0	-0.03914791	-0.002324773	0.01975287	-0.0033612996	-0.0018714566	0.054819874
1.0	0.0	0.0	-0.03342638	-0.006583742	0.015737593	0.0012208596	-0.0030349556	0.04174975
1.0	0.0	0.0	-0.026164953	-0.0016798418	0.008683071	-0.0025796816	-0.0111798765	0.035466835
0.18421052631578946	0.8157894736842105	0.0	-0.03528844	-0.0037555317	0.021173313	0.0037694601	-0.003538985	0.045804854
1.0	0.0	0.0	-0.030466404	0.0021831074	0.0055191424	-0.010283073	-0.0022678822	0.04547482
0.0	1.0	0.0	-0.03740279	0.0008885722	0.017499417	0.002861889	-0.002684977	0.045694873
0.11764705882352941	0.20588235294117646	0.6764705882352942	-0.02894645	-0.0074734427	0.012604954	0.0026736832	-0.008280278	0.032735683
0.6	0.4	0.0	-0.037249893	-0.0037415395	0.017453656	0.0037376592	-0.0017270776	0.049369104
0.0	0.0	1.0	-0.02847573	-0.009612417	0.013645608	0.002724484	-0.007862363	0.04318738
0.0	0.0	1.0	-0.030421117	-0.005370107	0.01471987	-0.005076592	-0.005246589	0.040573157
0.0	1.0	0.0	-0.036427602	-0.0056657526	0.015199144	-0.0012705554	-0.0040612053	0.04110086
1.0	0.0	0.0	-0.040431693	-0.008594162	0.019222971	0.0035264865	-0.004844938	0.05731298
1.0	0.0	0.0	-0.03634023	-0.00618359	0.019653248	-0.001417798	0.00085768756	0.043750405
1.0	0.0	0.0	-0.026944298	-0.0031282664	0.010627508	-0.0012947489	-0.0006532343	0.04308533
0.0	0.0	1.0	-0.025322063	0.0016891144	0.012582116	-0.0011155633	-0.004521299	0.039402902
0.0	0.0	1.0	-0.03317541	-0.012043446	0.020243699	-0.0020737448	-0.006339398	0.03553835
0.5	0.5	0.0	-0.02395849	-0.0003827673	0.011044425	0.0029749656	-0.002190216	0.04391914
0.5	0.5	0.0	-0.03376876	-0.0035563102	0.013875656	-0.0048690857	-0.007805771	0.043710314
0.5	0.5	0.0	-0.027625285	0.0017417864	0.0064441552	-0.0014732932	-0.0029844323	0.032514557
0.5	0.5	0.0	-0.022715366	0.00031761802	0.004525586	-0.0107304	-0.0042080614	0.035522602
0.5	0.5	0.0	-0.02745604	-0.004587975	0.016225312	-0.0035757767	-0.0056382283	0.045801386
0.5	0.5	0.0	-0.031013053	-0.0025890595	0.004687948	-0.007352829	0.0069116806	0.047581658
0.5	0.5	0.0	-0.031588122	-0.001709974	0.012109669	-0.004590887	-0.0029945541	0.03525141
0.5	0.5	0.0	-0.03193446	-0.0015122325	0.01893577	-0.0031596208	-0.0028260052	0.040758867
0.0	0.0	1.0	-0.029116577	-0.003840427	0.009969531	-0.0061678262	-0.0010750839	0.03962318
0.0	0.0	1.0	-0.015523905	-0.0004127277	0.010606309	-0.0043649264	0.0061746105	0.041204408
0.0	0.125	0.875	-0.022711458	-0.0011252502	0.011510533	-0.005108885	-0.0019989628	0.033268474
1.0	0.0	0.0	-0.023465712	-0.0019072408	0.009596388	-0.0019797953	-0.0006553887	0.030512223
1.0	0.0	0.0	-0.034121934	-0.0056628557	0.0063589336	-0.009412165	-0.0075204857	0.029454883
0.0	0.5555555555555556	0.4444444444444444	-0.028298149	-0.0047292127	0.010205927	-0.007919699	-0.0018713512	0.036954246
0.0	0.0	1.0	-0.022664722	0.003470102	0.014781602	-0.0025389148	-0.0020837067	0.03642518
0.0	0.36363636363636365	0.6363636363636364	-0.026208574	-0.0017475412	0.01114099	-0.004541194	0.0027671526	0.045997653
0.5	0.5	0.0	-0.036170017	-0.004817996	0.01709901	0.0013433155	4.5713037e-05	0.039412327
1.0	0.0	0.0	-0.017626412	-0.0037521138	0.008366909	-0.0066639325	-0.00054191775	0.04513055
1.0	0.0	0.0	-0.023697378	-0.00091320556	0.011166419	-0.0036324114	0.0021612141	0.049436107
1.0	0.0	0.0	-0.034158953	-0.0003405884	0.020264177	-3.8818456e-05	0.0027409669	0.040513977
1.0	0.0	0.0	-0.03458517	-0.008732749	0.015209112	-0.0031569204	-0.005986043	0.04360989
0.6666666666666666	0.0	0.3333333333333333	-0.028172893	0.00023562681	0.013629124	-0.0027515907	-0.007086179	0.03932197
1.0	0.0	0.0	-0.032383654	-0.007156112	0.008910801	-0.0041594915	-0.0037699281	0.040116914
0.5	0.5	0.0	-0.031973217	-0.0016321881	0.012449766	-0.0014232844	-0.0075943447	0.043454364
0.0	1.0	0.0	-0.035786077	0.00064220605	0.009202896	-0.0024430119	0.0014195519	0.043949984
1.0	0.0	0.0	-0.029881014	-0.0055260807	0.0171542	0.003672421	-0.0049448945	0.04315122
0.0	0.0	1.0	-0.03774056	-0.002906432	0.014931052	0.0019081514	5.540438e-05	0.045653936
0.5	0.5	0.0	-0.036776695	-0.0031793278	0.015149158	0.0026163766	-0.0015126378	0.0450569
0.3333333333333333	0.6666666666666666	0.0	-0.027522516	-0.0037769065	0.011844804	-0.009317645	-0.012389673	0.041412454
0.5	0.5	0.0	-0.036776695	-0.0031793278	0.015149158	0.0026163766	-0.0015126378	0.0450569
0.0	1.0	0.0	-0.035196	0.00062580605	0.024343442	-0.0027499804	0.0016623525	0.05031684
1.0	0.0	0.0	-0.034593567	-0.001035023	0.0101322355	-0.007048672	0.0035538767	0.03716254
1.0	0.0	0.0	-0.03914791	-0.002324773	0.01975287	-0.0033612996	-0.0018714566	0.054819874
1.0	0.0	0.0	-0.03342638	-0.006583742	0.015737593	0.0012208596	-0.0030349556	0.04174975
1.0	0.0	0.0	-0.024967607	-0.0011547955	0.010941284	-0.00058487384	-0.007977259	0.03590662
0.18421052631578946	0.8157894736842105	0.0	-0.03528844	-0.0037555317	0.021173313	0.0037694601	-0.003538985	0.045804854
1.0	0.0	0.0	-0.030466404	0.0021831074	0.0055191424	-0.010283073	-0.0022678822	0.04547482
1.0	0.0	0.0	-0.033951256	-0.0021450524	0.013586182	0.0017485833	-0.0001772833	0.04456631
0.11764705882352941	0.20588235294117646	0.6764705882352942	-0.02894645	-0.0074734427	0.012604954	0.0026736832	-0.008280278	0.032735683
0.6	0.4	0.0	-0.037249893	-0.0037415395	0.017453656	0.0037376592	-0.0017270776	0.049369104
1.0	0.0	0.0	-0.030310323	-0.0005700472	0.017346695	-0.0037647532	-0.0047671357	0.048410308
1.0	0.0	0.0	-0.03634023	-0.00618359	0.019653248	-0.001417798	0.00085768756	0.043750405
1.0	0.0	0.0	-0.026141357	-0.0026409158	0.0140105225	-0.0052107945	-0.001962074	0.042279758
0.0	0.0	1.0	-0.025322063	0.0016891144	0.012582116	-0.0011155633	-0.004521299	0.039402902
0.0	0.0	1.0	-0.03317541	-0.012043446	0.020243699	-0.0020737448	-0.006339398	0.03553835
0.5	0.5	0.0	-0.02395849	-0.0003827673	0.011044425	0.0029749656	-0.002190216	0.04391914
0.5	0.5	0.0	-0.03376876	-0.0035563102	0.013875656	-0.0048690857	-0.007805771	0.043710314
0.5	0.5	0.0	-0.027625285	0.0017417864	0.0064441552	-0.0014732932	-0.0029844323	0.032514557
0.5	0.5	0.0	-0.022715366	0.00031761802	0.004525586	-0.0107304	-0.0042080614	0.035522602
0.5	0.5	0.0	-0.02745604	-0.004587975	0.016225312	-0.0035757767	-0.0056382283	0.045801386
0.5	0.5	0.0	-0.031013053	-0.0025890595	0.004687948	-0.007352829	0.0069116806	0.047581658
0.5	0.5	0.0	-0.031588122	-0.001709974	0.012109669	-0.004590887	-0.0029945541	0.03525141
0.5	0.5	0.0	-0.03193446	-0.0015122325	0.01893577	-0.0031596208	-0.0028260052	0.040758867
0.0	0.0	1.0	-0.029116577	-0.003840427	0.009969531	-0.0061678262	-0.0010750839	0.03962318
0.0	0.0	1.0	-0.015523905	-0.0004127277	0.010606309	-0.0043649264	0.0061746105	0.041204408
0.0	0.125	0.875	-0.022711458	-0.0011252502	0.011510533	-0.005108885	-0.0019989628	0.033268474
1.0	0.0	0.0	-0.023465712	-0.0019072408	0.009596388	-0.0019797953	-0.0006553887	0.030512223
0.0	0.0	1.0	-0.023230338	-0.002113962	0.0043235067	-0.0077994894	-0.003164634	0.028508248
0.0	0.0	1.0	-0.023819689	-0.0060973517	0.007446995	-0.010868764	-0.0027911672	0.03520431
0.0	0.0	1.0	-0.022664722	0.003470102	0.014781602	-0.0025389148	-0.0020837067	0.03642518
0.0	0.36363636363636365	0.6363636363636364	-0.026208574	-0.0017475412	0.01114099	-0.004541194	0.0027671526	0.045997653
0.5	0.5	0.0	-0.036170017	-0.004817996	0.01709901	0.0013433155	4.5713037e-05	0.039412327
0.0	0.0	1.0	-0.023819689	-0.0060973517	0.007446995	-0.010868764	-0.0027911672	0.03520431
0.0	0.0	1.0	-0.022664722	0.003470102	0.014781602	-0.0025389148	-0.0020837067	0.03642518
0.0	0.36363636363636365	0.6363636363636364	-0.026208574	-0.0017475412	0.01114099	-0.004541194	0.0027671526	0.045997653
1.0	0.0	0.0	-0.033134222	-0.0043617347	0.016583268	-0.0015091673	-0.0015144958	0.038281277
1.0	0.0	0.0	-0.017626412	-0.0037521138	0.008366909	-0.0066639325	-0.00054191775	0.04513055
1.0	0.0	0.0	-0.023697378	-0.00091320556	0.011166419	-0.0036324114	0.0021612141	0.049436107
1.0	0.0	0.0	-0.034158953	-0.0003405884	0.020264177	-3.8818456e-05	0.0027409669	0.040513977
1.0	0.0	0.0	-0.03458517	-0.008732749	0.015209112	-0.0031569204	-0.005986043	0.04360989
0.6666666666666666	0.0	0.3333333333333333	-0.028172893	0.00023562681	0.013629124	-0.0027515907	-0.007086179	0.03932197
1.0	0.0	0.0	-0.032383654	-0.007156112	0.008910801	-0.0041594915	-0.0037699281	0.040116914
0.5	0.5	0.0	-0.031973217	-0.0016321881	0.012449766	-0.0014232844	-0.0075943447	0.043454364
0.0	0.0	1.0	-0.028053846	-0.0022470786	0.013260272	-0.0021552453	-0.007113608	0.034165498
0.0	0.0	1.0	-0.026679184	0.00086640136	0.013931874	-0.0007733889	-0.0033343025	0.042107172
0.0	0.0	1.0	-0.026838953	0.0058544325	0.020633213	0.0013346961	-0.0032657352	0.04444747
1.0	0.0	0.0	-0.038394406	-0.0055827238	0.0197662	-0.00013004523	0.0021724033	0.046154156
0.3333333333333333	0.6666666666666666	0.0	-0.027522516	-0.0037769065	0.011844804	-0.009317645	-0.012389673	0.041412454
1.0	0.0	0.0	-0.035531916	-0.0017466139	0.014132574	-0.00028036535	-0.0061741727	0.05182962
0.0	1.0	0.0	-0.035196	0.00062580605	0.024343442	-0.0027499804	0.0016623525	0.05031684
0.0	0.0	1.0	-0.038909853	-0.0022128404	0.013053739	-0.0078571765	-0.0035699054	0.041154116
1.0	0.0	0.0	-0.03914791	-0.002324773	0.01975287	-0.0033612996	-0.0018714566	0.054819874
1.0	0.0	0.0	-0.03342638	-0.006583742	0.015737593	0.0012208596	-0.0030349556	0.04174975
1.0	0.0	0.0	-0.024967607	-0.0011547955	0.010941284	-0.00058487384	-0.007977259	0.03590662
0.18421052631578946	0.8157894736842105	0.0	-0.03528844	-0.0037555317	0.021173313	0.0037694601	-0.003538985	0.045804854
1.0	0.0	0.0	-0.029067	0.0050160913	0.010330456	-0.012715174	-0.0027593393	0.046013154
1.0	0.0	0.0	-0.030641371	-0.0033225976	0.016526992	-0.002811022	-0.0032308092	0.04275565
0.11764705882352941	0.20588235294117646	0.6764705882352942	-0.02894645	-0.0074734427	0.012604954	0.0026736832	-0.008280278	0.032735683
0.6	0.4	0.0	-0.037249893	-0.0037415395	0.017453656	0.0037376592	-0.0017270776	0.049369104
1.0	0.0	0.0	-0.030310323	-0.0005700472	0.017346695	-0.0037647532	-0.0047671357	0.048410308
0.0	0.0	1.0	-0.022286624	-0.0046289535	0.010115759	0.0023599453	-0.001017293	0.040794134
0.0	0.0	1.0	-0.024328325	-0.004335461	0.0041488493	-0.0053785457	0.004383352	0.040706158
0.0	0.0	1.0	-0.039443504	-0.0037785023	0.020653378	-0.003714607	-0.0051942356	0.027923197
0.0	1.0	0.0	-0.0307266	-0.0040225233	0.012902053	-0.0040999623	-0.008182353	0.028094817
0.0	1.0	0.0	-0.031258147	0.00379745	0.0047649853	-0.0035346476	-0.0111007085	0.039611302
0.0	1.0	0.0	-0.033885475	-0.0041220053	0.0065183127	-0.004010608	0.00096111046	0.040171273
0.0	0.0	1.0	-0.029920999	-0.0013848732	0.012280609	-0.004198664	-6.7181536e-05	0.038875796
0.0	0.0	1.0	-0.03366246	-0.0047098314	0.017406166	0.0033949153	-0.004413433	0.044020288
0.0	0.0	1.0	-0.033563197	-0.00539839	0.018921891	0.0014690845	-0.002857171	0.03658697
1.0	0.0	0.0	-0.036705293	0.00035031908	0.020333126	0.0006782934	-0.004650239	0.04502029
0.0	0.0	1.0	-0.028135916	-0.00855501	0.00489047	-0.006737983	0.00659828	0.05017031
0.0	0.0	1.0	-0.024263937	-0.0024202375	0.0032451209	-0.003411272	0.008769049	0.038269065
0.0	1.0	0.0	-0.03394822	-0.006137488	0.017424572	-0.0012075221	-0.0008004359	0.04290273
0.0	1.0	0.0	-0.028168716	-0.00045099843	0.0207983	0.004583354	-0.0052081137	0.044579856
0.0	0.0	1.0	-0.018610435	0.0018019237	0.008484152	-0.0021156091	0.00049522007	0.038871855
0.3333333333333333	0.6666666666666666	0.0	-0.027522516	-0.0037769065	0.011844804	-0.009317645	-0.012389673	0.041412454
1.0	0.0	0.0	-0.033075977	0.003109465	0.013478238	-0.0019662492	-0.0052245017	0.04192914
0.0	1.0	0.0	-0.040354412	-0.0016733573	0.014886749	-0.0011382932	0.0002817586	0.0469773
0.0	1.0	0.0	-0.02948254	-0.00058093783	0.009452377	-0.006233101	-0.005568454	0.03516034
0.0	1.0	0.0	-0.043617178	-0.004056253	0.018934807	-0.00067511015	-0.0057354486	0.052827515
0.0	1.0	0.0	-0.03480453	-0.004768667	0.01421496	0.005523778	-0.010303203	0.047712088
1.0	0.0	0.0	-0.014494212	-0.0008913176	0.00875591	-0.0011346652	-0.013892642	0.033615284
0.18421052631578946	0.8157894736842105	0.0	-0.03528844	-0.0037555317	0.021173313	0.0037694601	-0.003538985	0.045804854
1.0	0.0	0.0	-0.025659308	-0.0008109377	0.0121703055	-0.004338722	-0.0028539654	0.039240625
1.0	0.0	0.0	-0.0398613	-0.0008756062	0.017780725	-4.8308633e-05	-0.005097748	0.04677896
0.11764705882352941	0.20588235294117646	0.6764705882352942	-0.02894645	-0.0074734427	0.012604954	0.0026736832	-0.008280278	0.032735683
1.0	0.0	0.0	-0.023370486	-0.0011299436	0.008374663	0.00081194285	-0.0003493391	0.049653158
0.0	0.0	1.0	-0.027442887	-0.006369749	0.020986011	-0.00032340595	-0.0056118052	0.03675009
0.0	0.0	1.0	-0.022355972	-0.009180509	0.0059697656	-0.0040074335	-0.000991547	0.04383575
0.0	1.0	0.0	-0.033050388	-0.0018367672	0.009205287	-0.006062565	-0.0007894018	0.040652532
0.0	1.0	0.0	-0.028627831	-0.005191987	0.009653662	0.0005584182	-0.0052512013	0.033099283
0.0	1.0	0.0	-0.030214412	0.0016460216	0.014315912	-0.0009372309	-0.0020017358	0.05176838
0.0	0.0	1.0	-0.031316213	0.0021102922	0.012199192	-0.0013233656	-0.0031795858	0.050994597
1.0	0.0	0.0	-0.023008483	0.0005659062	0.0071769254	-0.0038084998	-0.0052589187	0.03067953
1.0	0.0	0.0	-0.021481639	-0.0022025355	0.0051396787	-0.0032797442	-0.007184701	0.03598974
1.0	0.0	0.0	-0.022674669	-0.0014045219	0.011726344	-0.007693187	-0.0059329867	0.047415763
1.0	0.0	0.0	-0.021481639	-0.0022025355	0.0051396787	-0.0032797442	-0.007184701	0.03598974
1.0	0.0	0.0	-0.022674669	-0.0014045219	0.011726344	-0.007693187	-0.0059329867	0.047415763
1.0	0.0	0.0	-0.024599088	0.0005571209	0.011326231	-0.010242982	0.0013112593	0.054644465
1.0	0.0	0.0	-0.024599088	0.0005571209	0.011326231	-0.010242982	0.0013112593	0.054644465
0.0	1.0	0.0	-0.024398213	-0.004249432	0.00520702	-0.0035220757	0.0010784562	0.045715027
1.0	0.0	0.0	-0.026373908	-0.0036262393	0.010923876	-0.010840131	0.0076876283	0.054360367
1.0	0.0	0.0	-0.026373908	-0.0036262393	0.010923876	-0.010840131	0.0076876283	0.054360367
0.0	1.0	0.0	-0.028867422	0.0012766483	0.008838447	-0.0045882147	0.0005660155	0.04533547
1.0	0.0	0.0	-0.021433411	-0.0023558128	0.01090882	-0.0038217283	-0.0023404043	0.027797593
0.0	0.0	1.0	-0.03366246	-0.0047098314	0.017406166	0.0033949153	-0.004413433	0.044020288
0.0	0.0	1.0	-0.040978815	-0.0055940324	0.01583674	0.0032734498	-0.000841883	0.042241804
0.0	0.0	1.0	-0.032491267	-0.00043077976	0.012719099	-0.0023631994	-0.008055845	0.046903215
0.0	0.0	1.0	-0.027763933	-0.0006825072	0.012525149	-0.00030439906	-0.0023947128	0.045392178
0.0	0.0	1.0	-0.03764445	0.0027030464	0.016543478	-0.013076956	-0.0012033142	0.03544132
0.0	0.5714285714285714	0.42857142857142855	-0.029813295	-0.0025799172	0.012158611	-0.0016773413	-0.0014506045	0.036292344
0.0	0.0	1.0	-0.027580937	-0.010380069	0.0114122555	-0.0033108476	-0.005435836	0.037901144
0.0	0.0	1.0	-0.030421117	-0.005370107	0.01471987	-0.005076592	-0.005246589	0.040573157
0.0	0.0	1.0	-0.037022166	-0.011788702	0.0075243013	-0.006545808	0.0063709775	0.044277493
0.0	0.0	1.0	-0.029639337	-0.0033340773	0.016366767	-0.0029394883	0.0004167126	0.03801534
0.0	0.0	1.0	-0.02723903	0.0043118326	0.013325762	-0.00094651524	-0.007889444	0.04938086
0.0	0.0	1.0	-0.04074641	-0.006544848	0.022824246	-0.0017732056	-0.014043348	0.039950848
0.0	0.0	1.0	-0.032024987	-0.010577293	0.009977516	-0.0025317762	-0.005369047	0.05464773
0.0	0.0	1.0	-0.03789361	-0.006529046	0.012694862	-0.0010274043	-0.007062003	0.049847133
0.0	0.0	1.0	-0.025322063	0.0016891144	0.012582116	-0.0011155633	-0.004521299	0.039402902
1.0	0.0	0.0	-0.030641371	-0.0033225976	0.016526992	-0.002811022	-0.0032308092	0.04275565
0.6	0.4	0.0	-0.037249893	-0.0037415395	0.017453656	0.0037376592	-0.0017270776	0.049369104
1.0	0.0	0.0	-0.030310323	-0.0005700472	0.017346695	-0.0037647532	-0.0047671357	0.048410308
1.0	0.0	0.0	-0.03670528	0.0003503207	0.020333128	0.0006782878	-0.00465024	0.045020282
0.3333333333333333	0.6666666666666666	0.0	-0.027522516	-0.0037769065	0.011844804	-0.009317645	-0.012389673	0.041412454
1.0	0.0	0.0	-0.033075977	0.003109465	0.013478238	-0.0019662492	-0.0052245017	0.04192914
1.0	0.0	0.0	-0.014494212	-0.0008913176	0.00875591	-0.0011346652	-0.013892642	0.033615284
0.18421052631578946	0.8157894736842105	0.0	-0.03528844	-0.0037555317	0.021173313	0.0037694601	-0.003538985	0.045804854
1.0	0.0	0.0	-0.025659308	-0.0008109377	0.0121703055	-0.004338722	-0.0028539654	0.039240625
1.0	0.0	0.0	-0.0398613	-0.0008756062	0.017780725	-4.8308633e-05	-0.005097748	0.04677896
1.0	0.0	0.0	-0.023370486	-0.0011299436	0.008374663	0.00081194285	-0.0003493391	0.049653158
1.0	0.0	0.0	-0.023008483	0.0005659062	0.0071769254	-0.0038084998	-0.0052589187	0.03067953
1.0	0.0	0.0	-0.021481639	-0.0022025355	0.0051396787	-0.0032797442	-0.007184701	0.03598974
1.0	0.0	0.0	-0.026075479	0.0033785629	0.008516135	-0.009531034	-0.001355259	0.051235877
0.0	1.0	0.0	-0.028867422	0.0012766483	0.008838447	-0.0045882147	0.0005660155	0.04533547
1.0	0.0	0.0	-0.024762359	-0.0015108124	0.009083297	-0.0037612948	-0.0003797703	0.037366502
0.0	1.0	0.0	-0.030107105	0.004829692	0.021477085	-0.0015544053	0.0041488865	0.046839964
0.0	1.0	0.0	-0.033254657	-2.3923349e-06	0.017601658	-0.00549013	-0.0057988083	0.04692678
0.18421052631578946	0.8157894736842105	0.0	-0.03528844	-0.0037555317	0.021173313	0.0037694601	-0.003538985	0.045804854
0.0	1.0	0.0	-0.037397854	-0.0038776845	0.0151908165	0.0032740925	-0.004305226	0.04458842
0.11764705882352941	0.20588235294117646	0.6764705882352942	-0.02894645	-0.0074734427	0.012604954	0.0026736832	-0.008280278	0.032735683
0.0	1.0	0.0	-0.025394097	-0.0043618465	0.009399179	-0.001969092	-0.006626066	0.036038376
0.0	1.0	0.0	-0.028653387	-0.007951371	0.011996836	-0.0052871043	-0.007350425	0.045483388
0.0	1.0	0.0	-0.024374392	-0.0006068909	0.0073894514	-0.0023380779	-0.014357935	0.04128496
0.0	1.0	0.0	-0.025443392	0.003625485	0.010389613	-0.0034091016	-0.0059920177	0.042793363
0.0	1.0	0.0	-0.021963175	0.00037360378	0.011664814	-0.0035791262	-0.007952142	0.041281044
0.0	1.0	0.0	-0.02548024	-0.0038066937	0.014966251	-0.0050832178	-0.008007864	0.042878326
0.0	1.0	0.0	-0.028172893	0.00023562681	0.013629124	-0.0027515907	-0.007086179	0.03932197
0.3333333333333333	0.6666666666666666	0.0	-0.027522516	-0.0037769065	0.011844804	-0.009317645	-0.012389673	0.041412454
0.0	1.0	0.0	-0.027208194	-0.002435436	0.010652491	-0.0033886298	0.0021190906	0.03783272
0.18421052631578946	0.8157894736842105	0.0	-0.03528844	-0.0037555317	0.021173313	0.0037694601	-0.003538985	0.045804854
0.0	1.0	0.0	-0.033885475	-0.0041220053	0.0065183127	-0.004010608	0.00096111046	0.040171273
0.0	1.0	0.0	-0.025631534	-0.0046953824	0.011493638	-0.000982481	-0.00022322126	0.040400878
0.0	1.0	0.0	-0.024489569	-0.004944296	0.01122029	0.0020763665	-0.0007369886	0.036143612
0.3333333333333333	0.6666666666666666	0.0	-0.027522516	-0.0037769065	0.011844804	-0.009317645	-0.012389673	0.041412454
0.0	1.0	0.0	-0.027208194	-0.002435436	0.010652491	-0.0033886298	0.0021190906	0.03783272
0.0	0.7142857142857143	0.2857142857142857	-0.03845354	-0.0023834123	0.013568306	-0.007583049	0.00072317256	0.038740657
0.18421052631578946	0.8157894736842105	0.0	-0.03528844	-0.0037555317	0.021173313	0.0037694601	-0.003538985	0.045804854
0.0	1.0	0.0	-0.029494317	0.00043523914	0.018160284	-0.0048619956	-0.0072866837	0.04692524
0.18421052631578946	0.8157894736842105	0.0	-0.03528844	-0.0037555317	0.021173313	0.0037694601	-0.003538985	0.045804854
0.0	1.0	0.0	-0.037397854	-0.0038776845	0.0151908165	0.0032740925	-0.004305226	0.04458842
0.11764705882352941	0.20588235294117646	0.6764705882352942	-0.02894645	-0.0074734427	0.012604954	0.0026736832	-0.008280278	0.032735683
0.0	1.0	0.0	-0.025394097	-0.0043618465	0.009399179	-0.001969092	-0.006626066	0.036038376
0.0	1.0	0.0	-0.028653387	-0.007951371	0.011996836	-0.0052871043	-0.007350425	0.045483388
0.0	1.0	0.0	-0.024374392	-0.0006068909	0.0073894514	-0.0023380779	-0.014357935	0.04128496
0.0	1.0	0.0	-0.025443392	0.003625485	0.010389613	-0.0034091016	-0.0059920177	0.042793363
0.0	1.0	0.0	-0.021963175	0.00037360378	0.011664814	-0.0035791262	-0.007952142	0.041281044
0.0	1.0	0.0	-0.02548024	-0.0038066937	0.014966251	-0.0050832178	-0.008007864	0.042878326
0.0	1.0	0.0	-0.028172893	0.00023562681	0.013629124	-0.0027515907	-0.007086179	0.03932197
0.3333333333333333	0.6666666666666666	0.0	-0.027522516	-0.0037769065	0.011844804	-0.009317645	-0.012389673	0.041412454
0.0	1.0	0.0	-0.027208194	-0.002435436	0.010652491	-0.0033886298	0.0021190906	0.03783272
0.18421052631578946	0.8157894736842105	0.0	-0.03528844	-0.0037555317	0.021173313	0.0037694601	-0.003538985	0.045804854
0.0	1.0	0.0	-0.033885475	-0.0041220053	0.0065183127	-0.004010608	0.00096111046	0.040171273
0.0	1.0	0.0	-0.025631534	-0.0046953824	0.011493638	-0.000982481	-0.00022322126	0.040400878
0.0	1.0	0.0	-0.024489569	-0.004944296	0.01122029	0.0020763665	-0.0007369886	0.036143612
0.3333333333333333	0.6666666666666666	0.0	-0.027522516	-0.0037769065	0.011844804	-0.009317645	-0.012389673	0.041412454
0.0	1.0	0.0	-0.027208194	-0.002435436	0.010652491	-0.0033886298	0.0021190906	0.03783272
0.0	0.7142857142857143	0.2857142857142857	-0.03845354	-0.0023834123	0.013568306	-0.007583049	0.00072317256	0.038740657
0.18421052631578946	0.8157894736842105	0.0	-0.03528844	-0.0037555317	0.021173313	0.0037694601	-0.003538985	0.045804854
0.0	1.0	0.0	-0.029494317	0.00043523914	0.018160284	-0.0048619956	-0.0072866837	0.04692524
0.0	1.0	0.0	-0.02549294	-0.0010666965	0.01196984	-0.004911507	-0.011604762	0.040793113
0.0	1.0	0.0	-0.024161527	-0.00036058918	0.009485441	-0.0064631784	0.00020385953	0.03895758
0.0	1.0	0.0	-0.035196	0.00062580605	0.024343442	-0.0027499804	0.0016623525	0.05031684
0.18421052631578946	0.8157894736842105	0.0	-0.03528844	-0.0037555317	0.021173313	0.0037694601	-0.003538985	0.045804854
0.0	1.0	0.0	-0.024615197	0.0051459013	0.015478915	0.0017422903	-0.005247286	0.04526648
0.0	1.0	0.0	-0.03408417	-0.0027493706	0.011353163	-0.003343836	-0.008129061	0.037917055
0.0	1.0	0.0	-0.02342062	0.002006862	0.010266468	-0.0015560798	-0.0016436791	0.041139647
0.0	1.0	0.0	-0.030894754	-0.0040003634	0.015026398	-0.0076262737	-0.0055300593	0.03262586
0.0	1.0	0.0	-0.033017267	0.0022259024	0.011320047	-0.004082665	-0.0061781392	0.054459393
0.0	1.0	0.0	-0.031149302	0.004752788	0.017114457	-0.003850142	-0.005846186	0.032726686
0.0	1.0	0.0	-0.020456787	0.0009151733	0.010950534	-0.0075061824	-0.005413503	0.04098218
0.0	1.0	0.0	-0.022703985	-0.0040237703	0.012126369	1.4924444e-05	-0.01136804	0.041298434
0.0	1.0	0.0	-0.03173052	-0.0010052732	0.009335786	-0.0011612969	-0.0032576954	0.046660937
0.2	0.8	0.0	-0.021020606	-0.0033441763	0.0045260107	-0.0055853077	0.0043743784	0.035152733
0.25	0.75	0.0	-0.035806194	-0.0006002709	0.014806043	-0.002838715	-0.0040662424	0.053352717
0.2	0.8	0.0	-0.021752717	-0.0010959203	0.01473093	-0.0049292375	-0.008731496	0.03948774
0.2	0.8	0.0	-0.027321856	-0.0008933757	0.0073168473	-0.0036954335	-0.0064590415	0.037266467
0.25	0.75	0.0	-0.022323621	0.00013019238	0.015458768	-0.0066510295	-0.011925418	0.045971982
0.25	0.75	0.0	-0.023093855	-0.00082976883	0.013978357	0.00074014626	0.00062023615	0.037366927
0.25	0.75	0.0	-0.015436938	0.0018507015	0.0055776583	-0.00480304	-0.0014722068	0.0382625
0.0	1.0	0.0	-0.022652637	-0.0005600095	0.0058242986	-0.006576313	0.0040977965	0.03689935
0.0	1.0	0.0	-0.031588122	-0.001709974	0.012109669	-0.004590887	-0.0029945541	0.03525141
0.0	0.5555555555555556	0.4444444444444444	-0.028298149	-0.0047292127	0.010205927	-0.007919699	-0.0018713512	0.036954246
0.0	1.0	0.0	-0.028172893	0.00023562681	0.013629124	-0.0027515907	-0.007086179	0.03932197
0.0	1.0	0.0	-0.032383654	-0.007156112	0.008910801	-0.0041594915	-0.0037699281	0.040116914
0.0	1.0	0.0	-0.035786077	0.00064220605	0.009202896	-0.0024430119	0.0014195519	0.043949984
0.0	1.0	0.0	-0.03394822	-0.006137488	0.017424572	-0.0012075221	-0.0008004359	0.04290273
0.0	1.0	0.0	-0.035196	0.00062580605	0.024343442	-0.0027499804	0.0016623525	0.05031684
0.18421052631578946	0.8157894736842105	0.0	-0.03528844	-0.0037555317	0.021173313	0.0037694601	-0.003538985	0.045804854
0.0	1.0	0.0	-0.03085482	-0.006876096	0.014091054	-0.0010398347	-0.004202227	0.032404818
0.0	1.0	0.0	-0.024824243	-0.0051790825	0.011239289	-0.0025285394	-0.007925261	0.039869487
0.0	1.0	0.0	-0.021147847	-0.0020620902	0.0055082524	-0.008477499	-0.002859632	0.04507502
0.0	1.0	0.0	-0.02296789	0.0024346586	0.009478814	-0.0062502185	-0.004063401	0.042541094
0.0	1.0	0.0	-0.02041285	-0.0023882284	0.0045265798	-0.005948259	-0.0012580142	0.040337212
0.0	1.0	0.0	-0.028795112	0.0016888103	0.014649514	-0.00434889	-0.002206746	0.029189834
0.0	1.0	0.0	-0.027592074	-0.0024898278	0.01193808	-0.002985022	-0.012029104	0.043107387
0.0	1.0	0.0	-0.024824243	-0.0051790825	0.011239289	-0.0025285394	-0.007925261	0.039869487
0.0	1.0	0.0	-0.026081204	-0.0012631728	0.012321949	-0.0059169857	0.004090812	0.04633616
0.0	1.0	0.0	-0.030773606	-0.00409944	0.019855632	-0.0065933075	-0.006057684	0.039897624
0.0	1.0	0.0	-0.024022348	0.0013299072	0.01905946	0.0032701008	0.002314427	0.041401654
0.0	1.0	0.0	-0.028219722	-0.0031985487	0.009154211	-0.0038622357	-0.0067852675	0.038947415
0.0	1.0	0.0	-0.029282846	-0.0040796236	0.009388908	-0.0037895348	-0.0054976894	0.044774666
0.3333333333333333	0.6666666666666666	0.0	-0.027312562	-0.0016471702	0.0092422515	-0.0068108113	-0.0056782784	0.03315883
0.25	0.75	0.0	-0.021176847	-0.0054737744	0.011255403	-0.0017569843	-0.010211003	0.034351587
0.0	1.0	0.0	-0.02827068	-0.00063510856	0.012495783	0.0025232811	-0.0058236723	0.039834827
0.6	0.4	0.0	-0.029499624	-5.1569194e-05	0.01568031	-0.01081155	-0.01328644	0.037792005
0.0	1.0	0.0	-0.022667367	0.0022210716	0.01229977	-0.002453412	0.0027121645	0.033821218
0.0	1.0	0.0	-0.02777306	-0.0008328781	0.015551681	-0.0012787422	0.0016049587	0.03764749
0.18421052631578946	0.8157894736842105	0.0	-0.03528844	-0.0037555317	0.021173313	0.0037694601	-0.003538985	0.045804854
0.0	1.0	0.0	-0.028575879	-0.0030550447	0.010814709	0.0004568603	-0.0014701216	0.041353453
0.0	1.0	0.0	-0.030176178	-0.002584664	0.01695136	0.00035223458	-0.0034037423	0.042530596
0.0	1.0	0.0	-0.022667367	0.0022210716	0.01229977	-0.002453412	0.0027121645	0.033821218
0.0	0.5714285714285714	0.42857142857142855	-0.029813295	-0.0025799172	0.012158611	-0.0016773413	-0.0014506045	0.036292344
0.18421052631578946	0.8157894736842105	0.0	-0.03528844	-0.0037555317	0.021173313	0.0037694601	-0.003538985	0.045804854
0.0	1.0	0.0	-0.027196057	-0.0047087413	0.01492116	-0.0010252912	-0.0094504	0.058342792
0.18421052631578946	0.8157894736842105	0.0	-0.03528844	-0.0037555317	0.021173313	0.0037694601	-0.003538985	0.045804854
0.0	1.0	0.0	-0.030169442	-0.0016619822	0.0146213425	-0.005920135	-0.0002879221	0.046783872
0.3333333333333333	0.6666666666666666	0.0	-0.027522516	-0.0037769065	0.011844804	-0.009317645	-0.012389673	0.041412454
0.0	1.0	0.0	-0.035531916	-0.0017466139	0.014132574	-0.00028036535	-0.0061741727	0.05182962
0.0	1.0	0.0	-0.035196	0.00062580605	0.024343442	-0.0027499804	0.0016623525	0.05031684
0.11764705882352941	0.20588235294117646	0.6764705882352942	-0.02894645	-0.0074734427	0.012604954	0.0026736832	-0.008280278	0.032735683
0.0	1.0	0.0	-0.030638352	-0.006848844	0.016191497	-0.0038811648	-0.00082702143	0.04405149
0.0	1.0	0.0	-0.035046853	-0.0015224834	0.010052401	-0.007764902	-0.0006000488	0.03999323
0.0	1.0	0.0	-0.035196	0.00062580605	0.024343442	-0.0027499804	0.0016623525	0.05031684
0.0	1.0	0.0	-0.03740279	0.0008885722	0.017499417	0.002861889	-0.002684977	0.045694873
0.6	0.4	0.0	-0.037249893	-0.0037415395	0.017453656	0.0037376592	-0.0017270776	0.049369104
0.0	1.0	0.0	-0.036427602	-0.0056657526	0.015199144	-0.0012705554	-0.0040612053	0.04110086
0.0	0.125	0.875	-0.022711458	-0.0011252502	0.011510533	-0.005108885	-0.0019989628	0.033268474
0.0	0.5555555555555556	0.4444444444444444	-0.028298149	-0.0047292127	0.010205927	-0.007919699	-0.0018713512	0.036954246
0.0	0.36363636363636365	0.6363636363636364	-0.026208574	-0.0017475412	0.01114099	-0.004541194	0.0027671526	0.045997653
0.0	1.0	0.0	-0.035786077	0.00064220605	0.009202896	-0.0024430119	0.0014195519	0.043949984
0.3333333333333333	0.6666666666666666	0.0	-0.027522516	-0.0037769065	0.011844804	-0.009317645	-0.012389673	0.041412454
0.5	0.5	0.0	-0.036776695	-0.0031793278	0.015149158	0.0026163766	-0.0015126378	0.0450569
0.0	1.0	0.0	-0.035196	0.00062580605	0.024343442	-0.0027499804	0.0016623525	0.05031684
0.5	0.5	0.0	-0.02395849	-0.0003827673	0.011044425	0.0029749656	-0.002190216	0.04391914
0.5	0.5	0.0	-0.03376876	-0.0035563102	0.013875656	-0.0048690857	-0.007805771	0.043710314
0.5	0.5	0.0	-0.027625285	0.0017417864	0.0064441552	-0.0014732932	-0.0029844323	0.032514557
0.5	0.5	0.0	-0.022715366	0.00031761802	0.004525586	-0.0107304	-0.0042080614	0.035522602
0.5	0.5	0.0	-0.02745604	-0.004587975	0.016225312	-0.0035757767	-0.0056382283	0.045801386
0.5	0.5	0.0	-0.031013053	-0.0025890595	0.004687948	-0.007352829	0.0069116806	0.047581658
0.5	0.5	0.0	-0.031588122	-0.001709974	0.012109669	-0.004590887	-0.0029945541	0.03525141
0.5	0.5	0.0	-0.03193446	-0.0015122325	0.01893577	-0.0031596208	-0.0028260052	0.040758867
0.5	0.5	0.0	-0.036170017	-0.004817996	0.01709901	0.0013433155	4.5713037e-05	0.039412327
0.0	0.36363636363636365	0.6363636363636364	-0.026208574	-0.0017475412	0.01114099	-0.004541194	0.0027671526	0.045997653
0.5	0.5	0.0	-0.031973217	-0.0016321881	0.012449766	-0.0014232844	-0.0075943447	0.043454364
0.0	1.0	0.0	-0.035196	0.00062580605	0.024343442	-0.0027499804	0.0016623525	0.05031684
0.18421052631578946	0.8157894736842105	0.0	-0.03528844	-0.0037555317	0.021173313	0.0037694601	-0.003538985	0.045804854
0.0	1.0	0.0	-0.0307266	-0.0040225233	0.012902053	-0.0040999623	-0.008182353	0.028094817
0.0	1.0	0.0	-0.031258147	0.00379745	0.0047649853	-0.0035346476	-0.0111007085	0.039611302
0.0	1.0	0.0	-0.033885475	-0.0041220053	0.0065183127	-0.004010608	0.00096111046	0.040171273
0.0	1.0	0.0	-0.03394822	-0.006137488	0.017424572	-0.0012075221	-0.0008004359	0.04290273
0.0	1.0	0.0	-0.028168716	-0.00045099843	0.0207983	0.004583354	-0.0052081137	0.044579856
0.0	1.0	0.0	-0.040354412	-0.0016733573	0.014886749	-0.0011382932	0.0002817586	0.0469773
0.0	1.0	0.0	-0.02948254	-0.00058093783	0.009452377	-0.006233101	-0.005568454	0.03516034
0.0	1.0	0.0	-0.043617178	-0.004056253	0.018934807	-0.00067511015	-0.0057354486	0.052827515
0.0	1.0	0.0	-0.03480453	-0.004768667	0.01421496	0.005523778	-0.010303203	0.047712088
0.0	1.0	0.0	-0.033050388	-0.0018367672	0.009205287	-0.006062565	-0.0007894018	0.040652532
0.0	1.0	0.0	-0.028627831	-0.005191987	0.009653662	0.0005584182	-0.0052512013	0.033099283
0.0	1.0	0.0	-0.030214412	0.0016460216	0.014315912	-0.0009372309	-0.0020017358	0.05176838
0.0	1.0	0.0	-0.024398213	-0.004249432	0.00520702	-0.0035220757	0.0010784562	0.045715027
0.0	1.0	0.0	-0.028867422	0.0012766483	0.008838447	-0.0045882147	0.0005660155	0.04533547
0.0	1.0	0.0	-0.028867422	0.0012766483	0.008838447	-0.0045882147	0.0005660155	0.04533547
0.0	1.0	0.0	-0.030107105	0.004829692	0.021477085	-0.0015544053	0.0041488865	0.046839964
0.0	1.0	0.0	-0.033254657	-2.3923349e-06	0.017601658	-0.00549013	-0.0057988083	0.04692678
0.18421052631578946	0.8157894736842105	0.0	-0.03528844	-0.0037555317	0.021173313	0.0037694601	-0.003538985	0.045804854
0.0	1.0	0.0	-0.037397854	-0.0038776845	0.0151908165	0.0032740925	-0.004305226	0.04458842
0.11764705882352941	0.20588235294117646	0.6764705882352942	-0.02894645	-0.0074734427	0.012604954	0.0026736832	-0.008280278	0.032735683
0.0	1.0	0.0	-0.025394097	-0.0043618465	0.009399179	-0.001969092	-0.006626066	0.036038376
0.0	1.0	0.0	-0.028653387	-0.007951371	0.011996836	-0.0052871043	-0.007350425	0.045483388
0.0	1.0	0.0	-0.024374392	-0.0006068909	0.0073894514	-0.0023380779	-0.014357935	0.04128496
0.0	1.0	0.0	-0.025443392	0.003625485	0.010389613	-0.0034091016	-0.0059920177	0.042793363
0.0	1.0	0.0	-0.021963175	0.00037360378	0.011664814	-0.0035791262	-0.007952142	0.041281044
0.0	1.0	0.0	-0.02548024	-0.0038066937	0.014966251	-0.0050832178	-0.008007864	0.042878326
0.0	1.0	0.0	-0.028172893	0.00023562681	0.013629124	-0.0027515907	-0.007086179	0.03932197
0.3333333333333333	0.6666666666666666	0.0	-0.027522516	-0.0037769065	0.011844804	-0.009317645	-0.012389673	0.041412454
0.0	1.0	0.0	-0.027208194	-0.002435436	0.010652491	-0.0033886298	0.0021190906	0.03783272
0.18421052631578946	0.8157894736842105	0.0	-0.03528844	-0.0037555317	0.021173313	0.0037694601	-0.003538985	0.045804854
0.0	1.0	0.0	-0.033885475	-0.0041220053	0.0065183127	-0.004010608	0.00096111046	0.040171273
0.0	1.0	0.0	-0.025631534	-0.0046953824	0.011493638	-0.000982481	-0.00022322126	0.040400878
0.0	1.0	0.0	-0.024489569	-0.004944296	0.01122029	0.0020763665	-0.0007369886	0.036143612
0.3333333333333333	0.6666666666666666	0.0	-0.027522516	-0.0037769065	0.011844804	-0.009317645	-0.012389673	0.041412454
0.0	1.0	0.0	-0.027208194	-0.002435436	0.010652491	-0.0033886298	0.0021190906	0.03783272
0.0	0.7142857142857143	0.2857142857142857	-0.03845354	-0.0023834123	0.013568306	-0.007583049	0.00072317256	0.038740657
0.18421052631578946	0.8157894736842105	0.0	-0.03528844	-0.0037555317	0.021173313	0.0037694601	-0.003538985	0.045804854
0.0	1.0	0.0	-0.029494317	0.00043523914	0.018160284	-0.0048619956	-0.0072866837	0.04692524
0.0	1.0	0.0	-0.02549294	-0.0010666965	0.01196984	-0.004911507	-0.011604762	0.040793113
1.0	0.0	0.0	-0.028347671	-0.0012310654	0.016443066	-0.004260013	-0.0043373955	0.042771664
1.0	0.0	0.0	-0.028347671	-0.0012310654	0.016443066	-0.004260013	-0.0043373955	0.042771664
1.0	0.0	0.0	-0.033254657	-2.3923349e-06	0.017601658	-0.00549013	-0.0057988083	0.04692678
1.0	0.0	0.0	-0.019882958	-0.0027303756	0.008742931	-0.0039669145	-0.0010655187	0.029522238
1.0	0.0	0.0	-0.02580558	-0.0021604735	0.013682755	-0.008932405	0.00068740733	0.046539165
1.0	0.0	0.0	-0.030636057	0.0009827014	0.013241557	0.0007576896	-0.0045753177	0.04700157
1.0	0.0	0.0	-0.027560905	-0.0050862352	0.013759043	0.0016193623	0.0020782962	0.036922205
0.6	0.4	0.0	-0.029499624	-5.1569194e-05	0.01568031	-0.01081155	-0.01328644	0.037792005
1.0	0.0	0.0	-0.033254657	-2.3923349e-06	0.017601658	-0.00549013	-0.0057988083	0.04692678
1.0	0.0	0.0	-0.014494212	-0.0008913176	0.00875591	-0.0011346652	-0.013892642	0.033615284
1.0	0.0	0.0	-0.02580558	-0.0021604735	0.013682755	-0.008932405	0.00068740733	0.046539165
1.0	0.0	0.0	-0.027431553	0.0003320576	0.014506894	0.0014529293	-0.0027145855	0.04307388
0.11764705882352941	0.20588235294117646	0.6764705882352942	-0.02894645	-0.0074734427	0.012604954	0.0026736832	-0.008280278	0.032735683
1.0	0.0	0.0	-0.030636057	0.0009827014	0.013241557	0.0007576896	-0.0045753177	0.04700157
1.0	0.0	0.0	-0.025394097	-0.0043618465	0.009399179	-0.001969092	-0.006626066	0.036038376
1.0	0.0	0.0	-0.028653387	-0.007951371	0.011996836	-0.0052871043	-0.007350425	0.045483388
1.0	0.0	0.0	-0.033076096	-0.0024396987	0.0133439265	-0.0019975347	-0.013088343	0.043721072
1.0	0.0	0.0	-0.029067	0.0050160913	0.010330456	-0.012715174	-0.0027593393	0.046013154
1.0	0.0	0.0	-0.0335213	-0.00391226	0.01700645	0.0046101	-0.0016136221	0.049968302
0.11764705882352941	0.20588235294117646	0.6764705882352942	-0.028946454	-0.0074734446	0.012604954	0.002673685	-0.00828028	0.032735694
1.0	0.0	0.0	-0.037249893	-0.0037415395	0.017453656	0.0037376592	-0.0017270776	0.049369104
1.0	0.0	0.0	-0.02560666	-0.0060277097	0.009948567	-0.001556987	-0.0033875154	0.037957117
1.0	0.0	0.0	-0.035947777	-0.00071670243	0.019448772	-0.0027957396	-0.0017174096	0.027667519
1.0	0.0	0.0	-0.03085482	-0.006876096	0.014091054	-0.0010398347	-0.004202227	0.032404818
1.0	0.0	0.0	-0.027037753	0.0013866981	0.006543179	-0.0013722703	-0.005325407	0.040453672
1.0	0.0	0.0	-0.03394822	-0.006137488	0.017424572	-0.0012075221	-0.0008004359	0.04290273
1.0	0.0	0.0	-0.034593567	-0.001035023	0.0101322355	-0.007048672	0.0035538767	0.03716254
1.0	0.0	0.0	-0.03914791	-0.002324773	0.01975287	-0.0033612996	-0.0018714566	0.054819874
1.0	0.0	0.0	-0.03342638	-0.006583742	0.015737593	0.0012208596	-0.0030349556	0.04174975
1.0	0.0	0.0	-0.024967607	-0.0011547955	0.010941284	-0.00058487384	-0.007977259	0.03590662
0.18421052631578946	0.8157894736842105	0.0	-0.03528844	-0.0037555317	0.021173313	0.0037694601	-0.003538985	0.045804854
1.0	0.0	0.0	-0.029067	0.0050160913	0.010330456	-0.012715174	-0.0027593393	0.046013154
1.0	0.0	0.0	-0.035428364	-0.004540126	0.016227337	-0.00018494297	-0.002105352	0.05227059
1.0	0.0	0.0	-0.037249893	-0.0037415395	0.017453656	0.0037376592	-0.0017270776	0.049369104
1.0	0.0	0.0	-0.033181988	-0.0016489134	0.016925411	0.0027462598	-8.186139e-05	0.05696754
1.0	0.0	0.0	-0.033076096	-0.0024396987	0.0133439265	-0.0019975347	-0.013088343	0.043721072
1.0	0.0	0.0	-0.03623773	0.001575178	0.013391339	-0.002440014	-0.0054088235	0.055785835
1.0	0.0	0.0	-0.027980275	0.0019622578	0.016743867	-0.00582117	-0.006219955	0.043118138
1.0	0.0	0.0	-0.029913565	-0.0062288605	0.018358635	-0.004713456	-0.0028293836	0.04204076
1.0	0.0	0.0	-0.031992093	0.0019138923	0.016638398	-0.0013671741	-0.009766856	0.052048974
1.0	0.0	0.0	-0.036132675	-0.00391461	0.013658985	-0.0005464982	-0.0024830727	0.03573686
1.0	0.0	0.0	-0.027037753	0.0013866981	0.006543179	-0.0013722703	-0.005325407	0.040453672
1.0	0.0	0.0	-0.03394822	-0.006137488	0.017424572	-0.0012075221	-0.0008004359	0.04290273
1.0	0.0	0.0	-0.0313849	0.0011131045	0.02133701	0.0016501658	-0.005435729	0.04451918
0.3333333333333333	0.6666666666666666	0.0	-0.027522516	-0.0037769065	0.011844804	-0.009317645	-0.012389673	0.041412454
1.0	0.0	0.0	-0.035531916	-0.0017466139	0.014132574	-0.00028036535	-0.0061741727	0.05182962
1.0	0.0	0.0	-0.034593567	-0.001035023	0.0101322355	-0.007048672	0.0035538767	0.03716254
1.0	0.0	0.0	-0.03914791	-0.002324773	0.01975287	-0.0033612996	-0.0018714566	0.054819874
1.0	0.0	0.0	-0.03342638	-0.006583742	0.015737593	0.0012208596	-0.0030349556	0.04174975
1.0	0.0	0.0	-0.026164953	-0.0016798418	0.008683071	-0.0025796816	-0.0111798765	0.035466835
0.18421052631578946	0.8157894736842105	0.0	-0.03528844	-0.0037555317	0.021173313	0.0037694601	-0.003538985	0.045804854
1.0	0.0	0.0	-0.030466404	0.0021831074	0.0055191424	-0.010283073	-0.0022678822	0.04547482
1.0	0.0	0.0	-0.040431693	-0.008594162	0.019222971	0.0035264865	-0.004844938	0.05731298
1.0	0.0	0.0	-0.03634023	-0.00618359	0.019653248	-0.001417798	0.00085768756	0.043750405
1.0	0.0	0.0	-0.026944298	-0.0031282664	0.010627508	-0.0012947489	-0.0006532343	0.04308533
0.5	0.5	0.0	-0.02395849	-0.0003827673	0.011044425	0.0029749656	-0.002190216	0.04391914
0.5	0.5	0.0	-0.03376876	-0.0035563102	0.013875656	-0.0048690857	-0.007805771	0.043710314
0.5	0.5	0.0	-0.027625285	0.0017417864	0.0064441552	-0.0014732932	-0.0029844323	0.032514557
0.5	0.5	0.0	-0.022715366	0.00031761802	0.004525586	-0.0107304	-0.0042080614	0.035522602
0.5	0.5	0.0	-0.02745604	-0.004587975	0.016225312	-0.0035757767	-0.0056382283	0.045801386
0.5	0.5	0.0	-0.031013053	-0.0025890595	0.004687948	-0.007352829	0.0069116806	0.047581658
0.5	0.5	0.0	-0.031588122	-0.001709974	0.012109669	-0.004590887	-0.0029945541	0.03525141
0.5	0.5	0.0	-0.03193446	-0.0015122325	0.01893577	-0.0031596208	-0.0028260052	0.040758867
1.0	0.0	0.0	-0.023465712	-0.0019072408	0.009596388	-0.0019797953	-0.0006553887	0.030512223
1.0	0.0	0.0	-0.034121934	-0.0056628557	0.0063589336	-0.009412165	-0.0075204857	0.029454883
0.5	0.5	0.0	-0.036170017	-0.004817996	0.01709901	0.0013433155	4.5713037e-05	0.039412327
1.0	0.0	0.0	-0.017626412	-0.0037521138	0.008366909	-0.0066639325	-0.00054191775	0.04513055
1.0	0.0	0.0	-0.023697378	-0.00091320556	0.011166419	-0.0036324114	0.0021612141	0.049436107
1.0	0.0	0.0	-0.034158953	-0.0003405884	0.020264177	-3.8818456e-05	0.0027409669	0.040513977
1.0	0.0	0.0	-0.03458517	-0.008732749	0.015209112	-0.0031569204	-0.005986043	0.04360989
0.6666666666666666	0.0	0.3333333333333333	-0.028172893	0.00023562681	0.013629124	-0.0027515907	-0.007086179	0.03932197
1.0	0.0	0.0	-0.032383654	-0.007156112	0.008910801	-0.0041594915	-0.0037699281	0.040116914
0.5	0.5	0.0	-0.031973217	-0.0016321881	0.012449766	-0.0014232844	-0.0075943447	0.043454364
1.0	0.0	0.0	-0.029881014	-0.0055260807	0.0171542	0.003672421	-0.0049448945	0.04315122
0.5	0.5	0.0	-0.036776695	-0.0031793278	0.015149158	0.0026163766	-0.0015126378	0.0450569
1.0	0.0	0.0	-0.034593567	-0.001035023	0.0101322355	-0.007048672	0.0035538767	0.03716254
1.0	0.0	0.0	-0.03914791	-0.002324773	0.01975287	-0.0033612996	-0.0018714566	0.054819874
1.0	0.0	0.0	-0.03342638	-0.006583742	0.015737593	0.0012208596	-0.0030349556	0.04174975
0.0	0.0	1.0	-0.030421117	-0.005370107	0.01471987	-0.005076592	-0.005246589	0.040573157
0.0	0.0	1.0	-0.037022166	-0.011788702	0.0075243013	-0.006545808	0.0063709775	0.044277493
0.0	0.0	1.0	-0.029639337	-0.0033340773	0.016366767	-0.0029394883	0.0004167126	0.03801534
0.0	0.0	1.0	-0.02723903	0.0043118326	0.013325762	-0.00094651524	-0.007889444	0.04938086
0.0	0.0	1.0	-0.04074641	-0.006544848	0.022824246	-0.0017732056	-0.014043348	0.039950848
0.0	0.0	1.0	-0.032024987	-0.010577293	0.009977516	-0.0025317762	-0.005369047	0.05464773
0.0	0.0	1.0	-0.03789361	-0.006529046	0.012694862	-0.0010274043	-0.007062003	0.049847133
0.0	0.0	1.0	-0.025322063	0.0016891144	0.012582116	-0.0011155633	-0.004521299	0.039402902
0.0	0.0	1.0	-0.03317541	-0.012043446	0.020243699	-0.0020737448	-0.006339398	0.03553835
0.0	0.0	1.0	-0.022715366	0.00031761802	0.004525586	-0.0107304	-0.0042080614	0.035522602
0.0	0.0	1.0	-0.028593648	0.0035721033	0.012713922	-0.0061648116	0.0021394521	0.041746076
0.0	0.0	1.0	-0.015523905	-0.0004127277	0.010606309	-0.0043649264	0.0061746105	0.041204408
0.0	0.125	0.875	-0.022711458	-0.0011252502	0.011510533	-0.005108885	-0.0019989628	0.033268474
0.0	0.5555555555555556	0.4444444444444444	-0.028298149	-0.0047292127	0.010205927	-0.007919699	-0.0018713512	0.036954246
0.0	0.0	1.0	-0.022664722	0.003470102	0.014781602	-0.0025389148	-0.0020837067	0.03642518
0.0	0.36363636363636365	0.6363636363636364	-0.026208574	-0.0017475412	0.01114099	-0.004541194	0.0027671526	0.045997653
0.0	0.0	1.0	-0.027928485	-0.005497115	0.014561794	0.0015734443	-0.011112893	0.04269457
0.0	0.0	1.0	-0.035539787	-0.00214073	0.010245702	-0.0039804066	-0.0027879556	0.036909107
0.0	0.0	1.0	-0.026679184	0.00086640136	0.013931874	-0.0007733889	-0.0033343025	0.042107172
0.0	0.7142857142857143	0.2857142857142857	-0.03845354	-0.0023834123	0.013568306	-0.007583049	0.00072317256	0.038740657
0.0	0.0	1.0	-0.02867797	-0.0031699785	0.009543217	0.003136563	0.004859952	0.042979926
0.11764705882352941	0.20588235294117646	0.6764705882352942	-0.02894645	-0.0074734427	0.012604954	0.0026736832	-0.008280278	0.032735683
0.0	0.0	1.0	-0.024328325	-0.004335461	0.0041488493	-0.0053785457	0.004383352	0.040706158
0.0	0.0	1.0	-0.01763735	-0.0022867252	0.007643571	0.0028869878	0.002918593	0.036578275
0.0	0.0	1.0	-0.038163885	-0.009220744	0.013418841	0.0021567373	-0.0055119796	0.04731776
0.11764705882352941	0.20588235294117646	0.6764705882352942	-0.02894645	-0.0074734427	0.012604954	0.0026736832	-0.008280278	0.032735683
0.0	0.0	1.0	-0.02231588	-0.0038772689	0.010154814	-0.006504702	-0.009404714	0.03616007
0.0	0.0	1.0	-0.030421117	-0.005370107	0.01471987	-0.005076592	-0.005246589	0.040573157
0.0	0.0	1.0	-0.027395591	-0.0061130533	0.019476553	-0.0075019766	-0.0074796295	0.044518217
0.0	0.0	1.0	-0.025710573	-0.006800643	0.0048512993	-0.00860136	0.001653966	0.048056394
0.0	0.0	1.0	-0.03204494	-0.008113251	0.012567432	0.00028418098	0.0009085974	0.035955362
0.0	0.0	1.0	-0.03667809	-0.0014744032	0.01648989	-0.0024844445	-0.007929891	0.046786256
0.0	0.0	1.0	-0.042258337	-0.0050890287	0.018110042	0.0021798946	-0.010417161	0.04129602
0.0	0.0	1.0	-0.041595865	0.005719235	0.012742132	-0.0046485094	-0.0065344046	0.047244973
0.0	0.0	1.0	-0.032609418	0.0008626246	0.0102046	-0.008344622	-0.010535711	0.04561976
0.0	0.0	1.0	-0.029913565	-0.0062288605	0.018358635	-0.004713456	-0.0028293836	0.04204076
0.0	0.0	1.0	-0.024116186	0.002482736	0.011895825	-0.003837626	-0.010540791	0.046193775
0.0	0.0	1.0	-0.04074641	-0.006544848	0.022824246	-0.0017732056	-0.014043348	0.039950848
0.0	0.0	1.0	-0.025424499	-0.0028662113	0.010048214	-0.0012558857	-0.006309851	0.042417493
0.0	0.0	1.0	-0.025369931	-0.002067299	0.010721064	-0.0018560747	-0.0050511155	0.037507378
0.0	0.0	1.0	-0.025322063	0.0016891144	0.012582116	-0.0011155633	-0.004521299	0.039402902
0.0	0.0	1.0	-0.03317541	-0.012043446	0.020243699	-0.0020737448	-0.006339398	0.03553835
0.0	0.0	1.0	-0.027977077	0.00092592114	0.0048956573	-0.011076875	-0.004141518	0.034538925
0.0	0.0	1.0	-0.030560479	-0.0037130797	0.007875674	-0.0005206289	0.004326137	0.043782927
0.0	0.0	1.0	-0.015523905	-0.0004127277	0.010606309	-0.0043649264	0.0061746105	0.041204408
0.0	0.125	0.875	-0.022711458	-0.0011252502	0.011510533	-0.005108885	-0.0019989628	0.033268474
0.0	0.0	1.0	-0.042665973	-0.0025320458	0.0057559386	-0.010560943	-0.007999673	0.035073422
0.0	0.5555555555555556	0.4444444444444444	-0.028298149	-0.0047292127	0.010205927	-0.007919699	-0.0018713512	0.036954246
0.0	0.0	1.0	-0.022664722	0.003470102	0.014781602	-0.0025389148	-0.0020837067	0.03642518
0.0	0.0	1.0	-0.03203265	-0.0033349537	0.0150045995	-0.006239438	0.0030873814	0.049051117
0.0	0.0	1.0	-0.016650189	0.0027904336	0.0073899915	0.0011292053	-0.0065364344	0.035605285
0.0	0.0	1.0	-0.031973217	-0.0016321881	0.012449766	-0.0014232844	-0.0075943447	0.043454364
0.0	0.0	1.0	-0.03367781	-0.00040277094	0.011600542	-0.012854862	0.0013841733	0.039613575
0.0	0.0	1.0	-0.030394215	-0.0039570197	0.011830669	-0.00082755834	0.002068481	0.047879487
0.11764705882352941	0.20588235294117646	0.6764705882352942	-0.02894645	-0.0074734427	0.012604954	0.0026736832	-0.008280278	0.032735683
0.0	0.0	1.0	-0.027599717	-0.004732992	0.010010638	-9.3862414e-05	-0.0018808558	0.033253152
0.0	0.0	1.0	-0.04004515	-0.006588715	0.00478829	-0.0050761285	-0.0068845465	0.0432054
0.0	0.0	1.0	-0.039387763	-0.0013675722	0.017658148	-0.0024356386	-0.0050045545	0.035795484
0.0	0.0	1.0	-0.03682526	-0.0070496798	0.019369468	0.00054920744	-0.0065953718	0.049862813
0.0	1.0	0.0	-0.02549294	-0.0010666965	0.01196984	-0.004911507	-0.011604762	0.040793113
0.0	0.0	1.0	-0.033075575	-0.009380603	0.011051613	-0.0048347274	0.0036981544	0.04250329
0.0	0.0	1.0	-0.029051304	-0.00012208987	0.011856465	-1.348462e-05	-0.0015337076	0.04748573
0.0	0.0	1.0	-0.036410637	-0.00045125745	0.012749832	-0.01307752	0.0017541288	0.032901913
0.0	0.0	1.0	-0.04004515	-0.006588715	0.00478829	-0.0050761285	-0.0068845465	0.0432054
0.0	0.0	1.0	-0.030688921	-0.005953642	0.017907426	0.008549344	-0.0015710709	0.04824028
0.0	0.0	1.0	-0.030421117	-0.005370107	0.01471987	-0.005076592	-0.005246589	0.040573157
0.0	0.0	1.0	-0.027655773	-0.0002358742	0.012014641	-0.0006015736	0.00342736	0.025583751
0.0	0.0	1.0	-0.022664722	0.003470102	0.014781602	-0.0025389148	-0.0020837067	0.03642518
0.0	0.0	1.0	-0.04074641	-0.006544846	0.022824243	-0.0017732056	-0.014043348	0.039950848
0.0	0.0	1.0	-0.03966839	0.001588685	0.011072597	-0.0107047	-0.0025463803	0.03535646
0.0	0.0	1.0	-0.03013112	-0.0012527367	0.017252617	-0.0029182741	-0.0029926319	0.03447596
0.0	0.0	1.0	-0.022715366	0.00031761802	0.004525586	-0.0107304	-0.0042080614	0.035522602
0.0	0.0	1.0	-0.016244603	-0.0008473901	0.011940612	-0.0046275705	0.0015428467	0.029876243
0.0	0.0	1.0	-0.016650189	0.0027904336	0.0073899915	0.0011292053	-0.0065364344	0.035605285
0.11764705882352941	0.20588235294117646	0.6764705882352942	-0.02894645	-0.0074734427	0.012604954	0.0026736832	-0.008280278	0.032735683
0.0	0.0	1.0	-0.03682526	-0.0070496798	0.019369468	0.00054920744	-0.0065953718	0.049862813
0.0	0.0	1.0	-0.027580937	-0.010380069	0.0114122555	-0.0033108476	-0.005435836	0.037901144
0.0	0.0	1.0	-0.03269704	-0.0017016085	0.012157186	-0.003594887	-0.0022778749	0.040148783
0.0	0.0	1.0	-0.030421117	-0.005370107	0.01471987	-0.005076592	-0.005246589	0.040573157
0.0	0.0	1.0	-0.021291312	-8.833595e-06	0.012689362	-0.0068233167	-0.0048480695	0.040999405
0.0	0.0	1.0	-0.030934727	-0.008166824	0.006691198	-0.003997911	0.00056893495	0.041569036
0.0	0.0	1.0	-0.02534744	0.0015042766	0.011164896	0.00037669018	-0.0021164347	0.0437174
0.0	0.0	1.0	-0.016988633	0.004838217	0.00638247	-0.00016951561	-0.00026624813	0.03885672
0.0	0.0	1.0	-0.029116577	-0.003840427	0.009969531	-0.0061678262	-0.0010750839	0.03962318
0.0	0.36363636363636365	0.6363636363636364	-0.026208574	-0.0017475412	0.01114099	-0.004541194	0.0027671526	0.045997653
0.0	0.0	1.0	-0.04407099	-0.0034471652	0.0026456453	-0.01203145	-0.008938663	0.038424827
0.0	0.0	1.0	-0.023753734	0.0030718409	0.013642788	0.0017088754	-0.0069093956	0.036932666
0.0	0.0	1.0	-0.03789361	-0.006529046	0.012694862	-0.0010274043	-0.007062003	0.049847133
0.0	0.0	1.0	-0.027599717	-0.004732992	0.010010638	-9.3862414e-05	-0.0018808558	0.033253152
0.0	0.0	1.0	-0.022664722	0.003470102	0.014781602	-0.0025389148	-0.0020837067	0.03642518
0.0	0.0	1.0	-0.030560479	-0.0037130797	0.007875674	-0.0005206289	0.004326137	0.043782927
0.0	0.0	1.0	-0.033875674	0.003073371	0.010195788	-0.008067629	-0.0069012465	0.057002388
0.0	0.0	1.0	-0.0350861	-0.0021860818	0.023000618	-0.0022598635	-0.005050708	0.0474376
0.0	0.5714285714285714	0.42857142857142855	-0.029813295	-0.0025799172	0.012158611	-0.0016773413	-0.0014506045	0.036292344
0.0	0.0	1.0	-0.033075575	-0.009380603	0.011051613	-0.0048347274	0.0036981544	0.04250329
0.0	0.0	1.0	-0.025322063	0.0016891144	0.012582116	-0.0011155633	-0.004521299	0.039402902
0.11764705882352941	0.20588235294117646	0.6764705882352942	-0.02894645	-0.0074734427	0.012604954	0.0026736832	-0.008280278	0.032735683
0.0	0.0	1.0	-0.030421117	-0.005370107	0.01471987	-0.005076592	-0.005246589	0.040573157
0.0	0.0	1.0	-0.029082064	-0.0067546307	0.009535524	-0.0048092976	-0.0016021845	0.04436468
0.0	0.0	1.0	-0.027782964	-0.0025352696	0.007845477	0.0070872884	-0.011125651	0.037081115
0.11764705882352941	0.20588235294117646	0.6764705882352942	-0.02894645	-0.0074734427	0.012604954	0.0026736832	-0.008280278	0.032735683
0.0	0.0	1.0	-0.035195045	-0.0044441153	0.018381778	-0.005667058	-0.0028734684	0.04587217
0.0	0.0	1.0	-0.032026257	0.0030220095	0.01668673	-0.001388635	-0.0012614927	0.039154068
0.11764705882352941	0.20588235294117646	0.6764705882352942	-0.02894645	-0.0074734427	0.012604954	0.0026736832	-0.008280278	0.032735683
0.0	0.0	1.0	-0.025617601	-0.0039917487	0.01421608	1.19036995e-05	-0.004727346	0.04647804
0.0	0.0	1.0	-0.025947507	-0.0066611166	0.010935992	-0.0017375303	0.0018056217	0.037176944
0.0	0.0	1.0	-0.0345787	-0.0073623117	0.017374778	-0.0032746326	0.0036608647	0.049936675
0.0	0.0	1.0	-0.025322063	0.0016891144	0.012582116	-0.0011155633	-0.004521299	0.039402902
0.11764705882352941	0.20588235294117646	0.6764705882352942	-0.02894645	-0.0074734427	0.012604954	0.0026736832	-0.008280278	0.032735683
0.0	0.0	1.0	-0.025435604	-0.0054877233	0.013370294	-0.0012007717	0.0018712855	0.04368981
0.0	0.0	1.0	-0.03879656	-0.010803659	0.019099824	0.0024272818	-0.007814645	0.04817882
0.0	0.0	1.0	-0.025947507	-0.0066611166	0.010935992	-0.0017375303	0.0018056217	0.037176944
0.0	0.0	1.0	-0.027654491	0.0045104357	0.013926185	-0.013535785	-0.004960591	0.041699193
0.0	0.0	1.0	-0.028811457	-0.0032922358	0.008012485	-0.0061104903	0.0010390771	0.047933966
0.0	0.0	1.0	-0.033027604	0.002336662	0.017338967	-0.0025485205	-0.004286294	0.043928795
0.0	0.0	1.0	-0.024758155	-0.0030669523	0.0063813385	-0.008127999	-0.003060392	0.034452096
0.11764705882352941	0.20588235294117646	0.6764705882352942	-0.02894645	-0.0074734427	0.012604954	0.0026736832	-0.008280278	0.032735683
0.0	0.0	1.0	-0.026783431	0.004113232	0.010536577	-0.004450656	-0.0032745795	0.042770404
0.0	0.0	1.0	-0.015523905	-0.0004127277	0.010606309	-0.0043649264	0.0061746105	0.041204408
0.0	0.0	1.0	-0.027928485	-0.005497115	0.014561794	0.0015734443	-0.011112893	0.04269457
0.0	0.0	1.0	-0.034121934	-0.0056628557	0.0063589336	-0.009412165	-0.0075204857	0.029454883
0.0	0.125	0.875	-0.022711458	-0.0011252502	0.011510533	-0.005108885	-0.0019989628	0.033268474
0.0	0.125	0.875	-0.022711458	-0.0011252502	0.011510533	-0.005108885	-0.0019989628	0.033268474
0.0	0.0	1.0	-0.033666447	-0.007946899	0.012655459	-0.008312753	-0.0024796221	0.041376155
0.0	0.0	1.0	-0.034554306	-0.0034252026	0.006828285	-0.0026633223	-0.008948099	0.02741093
0.0	0.0	1.0	-0.0350861	-0.0021860818	0.023000618	-0.0022598635	-0.005050708	0.0474376
0.0	0.0	1.0	-0.028593648	0.0035721033	0.012713922	-0.0061648116	0.0021394521	0.041746076
0.0	0.0	1.0	-0.039535765	-0.006673339	0.02072965	-0.005447413	-0.0050795753	0.044803176
0.0	0.0	1.0	-0.022664722	0.003470102	0.014781602	-0.0025389148	-0.0020837067	0.03642518
0.0	0.0	1.0	-0.027474726	-0.007888553	0.011181044	-0.008785299	0.008490387	0.04436378
0.0	0.0	1.0	-0.02723903	0.0043118326	0.013325762	-0.00094651524	-0.007889444	0.04938086
0.0	0.0	1.0	-0.030421117	-0.005370107	0.01471987	-0.005076592	-0.005246589	0.040573157
0.0	0.0	1.0	-0.0350861	-0.0021860818	0.023000618	-0.0022598635	-0.005050708	0.0474376
0.0	0.0	1.0	-0.024328325	-0.004335461	0.0041488493	-0.0053785457	0.004383352	0.040706158
0.0	0.0	1.0	-0.022664722	0.003470102	0.014781602	-0.0025389148	-0.0020837067	0.03642518
0.0	0.0	1.0	-0.015523905	-0.0004127277	0.010606309	-0.0043649264	0.0061746105	0.041204408
0.0	0.0	1.0	-0.030007541	0.004409854	0.0058405288	-0.0075366055	-0.0038832999	0.05000486
0.0	0.0	1.0	-0.025322063	0.0016891144	0.012582116	-0.0011155633	-0.004521299	0.039402902
0.11764705882352941	0.20588235294117646	0.6764705882352942	-0.02894645	-0.0074734427	0.012604954	0.0026736832	-0.008280278	0.032735683
0.0	0.0	1.0	-0.031963747	-0.0067779757	0.0133535955	-0.0013853861	-0.0013295207	0.044044696
0.0	0.125	0.875	-0.022711458	-0.0011252502	0.011510533	-0.005108885	-0.0019989628	0.033268474
0.0	0.0	1.0	-0.04074641	-0.006544848	0.022824246	-0.0017732056	-0.014043348	0.039950848
0.0	0.0	1.0	-0.0350861	-0.0021860818	0.023000618	-0.0022598635	-0.005050708	0.0474376
0.0	0.0	1.0	-0.025322063	0.0016891144	0.012582116	-0.0011155633	-0.004521299	0.039402902
0.0	0.0	1.0	-0.03317541	-0.012043446	0.020243699	-0.0020737448	-0.006339398	0.03553835
0.0	0.0	1.0	-0.030421117	-0.005370107	0.01471987	-0.005076592	-0.005246589	0.040573157
0.11764705882352941	0.20588235294117646	0.6764705882352942	-0.02894645	-0.0074734427	0.012604954	0.0026736832	-0.008280278	0.032735683
0.0	0.0	1.0	-0.030363154	0.00059813797	0.0073404303	-0.011764812	-0.0025010612	0.043799173
0.11764705882352941	0.20588235294117646	0.6764705882352942	-0.02894645	-0.0074734427	0.012604954	0.0026736832	-0.008280278	0.032735683
0.0	0.0	1.0	-0.03568712	-0.003213461	0.006641724	-0.009052567	-0.0068691047	0.0357661
0.0	0.0	1.0	-0.04361999	-0.0018538316	0.013447702	-0.0034714434	-0.002748849	0.032409817
0.0	0.0	1.0	-0.043532345	-0.004067004	0.012686514	-0.00784	-0.0024414854	0.042624634
0.0	0.0	1.0	-0.0350861	-0.0021860818	0.023000618	-0.0022598635	-0.005050708	0.0474376
0.0	0.0	1.0	-0.032024987	-0.010577293	0.009977516	-0.0025317762	-0.005369047	0.05464773
0.0	0.0	1.0	-0.025322063	0.0016891144	0.012582116	-0.0011155633	-0.004521299	0.039402902
0.0	0.0	1.0	-0.031223664	-0.0028471842	0.010610984	-0.00031661056	-0.00072154356	0.046268255
0.0	0.0	1.0	-0.02723903	0.0043118326	0.013325762	-0.00094651524	-0.007889444	0.04938086
0.0	0.0	1.0	-0.024328325	-0.004335461	0.0041488493	-0.0053785457	0.004383352	0.040706158
0.0	0.0	1.0	-0.022664722	0.003470102	0.014781602	-0.0025389148	-0.0020837067	0.03642518
0.0	0.0	1.0	-0.0350861	-0.0021860818	0.023000618	-0.0022598635	-0.005050708	0.0474376
0.0	0.0	1.0	-0.032024987	-0.010577293	0.009977516	-0.0025317762	-0.005369047	0.05464773
0.0	0.0	1.0	-0.02723903	0.0043118326	0.013325762	-0.00094651524	-0.007889444	0.04938086
0.0	0.0	1.0	-0.02429166	-0.0022619932	0.009623746	-0.0033754497	-0.0019452163	0.044886567
0.0	0.0	1.0	-0.015523905	-0.0004127277	0.010606309	-0.0043649264	0.0061746105	0.041204408
0.0	0.0	1.0	-0.015523905	-0.0004127277	0.010606309	-0.0043649264	0.0061746105	0.041204408
0.0	0.0	1.0	-0.022664722	0.003470102	0.014781602	-0.0025389148	-0.0020837067	0.03642518
0.0	0.0	1.0	-0.035664484	-0.0025884458	0.009930338	-0.004463951	-0.00044933846	0.044988245
0.0	0.125	0.875	-0.022711458	-0.0011252502	0.011510533	-0.005108885	-0.0019989628	0.033268474
0.0	0.0	1.0	-0.026061526	-0.0010222583	0.011770818	-0.0073395623	-0.0056334003	0.041961044
0.0	0.0	1.0	-0.03422052	-0.0074095046	0.015095722	-0.0012477958	-0.009231972	0.038993984
0.0	0.0	1.0	-0.025322063	0.0016891144	0.012582116	-0.0011155633	-0.004521299	0.039402902
0.0	0.36363636363636365	0.6363636363636364	-0.026208574	-0.0017475412	0.01114099	-0.004541194	0.0027671526	0.045997653
0.0	0.0	1.0	-0.029639337	-0.0033340773	0.016366767	-0.0029394883	0.0004167126	0.03801534
0.0	0.125	0.875	-0.022711458	-0.0011252502	0.011510533	-0.005108885	-0.0019989628	0.033268474
0.0	0.0	1.0	-0.030878127	-0.0067	0.0050189197	-0.010673155	0.002301684	0.046320844
0.0	0.0	1.0	-0.039535765	-0.006673339	0.02072965	-0.005447413	-0.0050795753	0.044803176
0.0	0.0	1.0	-0.027580937	-0.010380069	0.0114122555	-0.0033108476	-0.005435836	0.037901144
0.0	0.0	1.0	-0.032024987	-0.010577293	0.009977516	-0.0025317762	-0.005369047	0.05464773
0.0	0.0	1.0	-0.025322063	0.0016891144	0.012582116	-0.0011155633	-0.004521299	0.039402902
0.0	0.0	1.0	-0.034938667	-0.0023098213	0.011643876	-0.010310778	-0.0011635702	0.037497625
0.0	0.0	1.0	-0.025947507	-0.0066611166	0.010935992	-0.0017375303	0.0018056217	0.037176944
0.0	0.125	0.875	-0.022711458	-0.0011252502	0.011510533	-0.005108885	-0.0019989628	0.033268474
0.0	0.0	1.0	-0.039109282	-0.0006798405	0.015442457	0.0016615633	-0.00049673114	0.045611538
0.0	0.0	1.0	-0.022664722	0.003470102	0.014781602	-0.0025389148	-0.0020837067	0.03642518
0.0	0.0	1.0	-0.032609418	0.0008626246	0.0102046	-0.008344622	-0.010535711	0.04561976
0.0	0.125	0.875	-0.022711458	-0.0011252502	0.011510533	-0.005108885	-0.0019989628	0.033268474
0.0	0.0	1.0	-0.03351129	-0.003404577	0.008808604	-0.0036220434	-0.008850259	0.04009275
0.0	0.0	1.0	-0.043587875	-0.0060853288	0.008808178	-0.007929721	-0.003264604	0.04505774
0.0	0.0	1.0	-0.030421117	-0.005370107	0.01471987	-0.005076592	-0.005246589	0.040573157
0.0	0.0	1.0	-0.035960488	0.0008771393	0.013441252	0.002574318	-0.0015401306	0.039237313
0.0	0.0	1.0	-0.02867797	-0.0031699785	0.009543217	0.003136563	0.004859952	0.042979926
0.0	0.0	1.0	-0.030421117	-0.005370107	0.01471987	-0.005076592	-0.005246589	0.040573157
0.0	0.0	1.0	-0.03248801	-0.002633913	0.017271018	-0.0024387036	-0.003458959	0.039948847
0.0	0.0	1.0	-0.0350861	-0.0021860818	0.023000618	-0.0022598635	-0.005050708	0.0474376
0.0	1.0	0.0	-0.030214412	0.0016460216	0.014315912	-0.0009372309	-0.0020017358	0.05176838
0.0	0.5714285714285714	0.42857142857142855	-0.029813295	-0.0025799172	0.012158611	-0.0016773413	-0.0014506045	0.036292344
0.0	1.0	0.0	-0.026004663	-0.0048085153	0.009760211	-0.003963038	-0.013089482	0.04131884
0.0	1.0	0.0	-0.03016945	-0.0016619902	0.014621336	-0.0059201256	-0.0002879193	0.046783872
0.0	1.0	0.0	-0.032669134	-0.0025509382	0.013571192	-0.0033927048	-0.0071730255	0.036082104
0.0	1.0	0.0	-0.027208194	-0.002435436	0.010652491	-0.0033886298	0.0021190906	0.03783272
0.0	1.0	0.0	-0.028172893	0.00023562681	0.013629124	-0.0027515907	-0.007086179	0.03932197
0.2	0.8	0.0	-0.021752717	-0.0010959203	0.01473093	-0.0049292375	-0.008731496	0.03948774
0.0	1.0	0.0	-0.034361262	-0.0016644382	0.019445207	-0.004140253	-0.0029029474	0.042275876
0.0	1.0	0.0	-0.02549294	-0.0010666965	0.01196984	-0.004911507	-0.011604762	0.040793113
0.0	1.0	0.0	-0.033921048	-0.0008468613	0.013085675	0.0059882984	-0.0058533275	0.037823968
0.0	1.0	0.0	-0.036412366	-0.0036303014	0.01374511	-0.007317717	-0.0015559853	0.03633321
0.25	0.75	0.0	-0.021176847	-0.0054737744	0.011255403	-0.0017569843	-0.010211003	0.034351587
0.0	1.0	0.0	-0.036533166	0.001342474	0.013793612	-0.008393375	-0.010316653	0.031475276
0.0	1.0	0.0	-0.031991057	0.0032927277	0.01764696	-0.008276748	-0.009405397	0.042979352
0.0	1.0	0.0	-0.042255413	-0.001415395	0.016813213	-0.0031697936	-0.0068741282	0.042219654
0.0	1.0	0.0	-0.024374392	-0.0006068909	0.0073894514	-0.0023380779	-0.014357935	0.04128496
0.0	1.0	0.0	-0.022667367	0.0022210716	0.01229977	-0.002453412	0.0027121645	0.033821218
0.0	1.0	0.0	-0.031445324	-0.0012850363	0.009746053	-0.002323066	-0.0012136339	0.041834183
0.0	1.0	0.0	-0.030107105	0.004829692	0.021477085	-0.0015544053	0.0041488865	0.046839964
0.0	1.0	0.0	-0.034975536	-0.0032770731	0.022212815	-0.0018065143	-0.00949844	0.04449666
0.2	0.8	0.0	-0.027321856	-0.00089337333	0.00731685	-0.0036954382	-0.00645904	0.03726645
0.0	1.0	0.0	-0.030107105	0.004829692	0.021477085	-0.0015544053	0.0041488865	0.046839964
0.0	1.0	0.0	-0.034888364	-0.0058509787	0.017306877	0.0010468094	-0.0018015141	0.047775857
0.0	1.0	0.0	-0.030638352	-0.006848844	0.016191497	-0.0038811648	-0.00082702143	0.04405149
0.0	1.0	0.0	-0.035196	0.00062580605	0.024343442	-0.0027499804	0.0016623525	0.05031684
0.18421052631578946	0.8157894736842105	0.0	-0.03528844	-0.0037555317	0.021173313	0.0037694601	-0.003538985	0.045804854
0.0	1.0	0.0	-0.019766973	-0.0008208951	0.013185409	-0.004065627	-0.0032228332	0.033641014
0.18421052631578946	0.8157894736842105	0.0	-0.03528844	-0.0037555317	0.021173313	0.0037694601	-0.003538985	0.045804854
0.18421052631578946	0.8157894736842105	0.0	-0.03528844	-0.0037555317	0.021173313	0.0037694601	-0.003538985	0.045804854
0.0	1.0	0.0	-0.028653387	-0.007951371	0.011996836	-0.0052871043	-0.007350425	0.045483388
0.0	1.0	0.0	-0.03387162	-0.004254234	0.012063099	-0.0050840806	0.00091274455	0.041210435
0.3333333333333333	0.6666666666666666	0.0	-0.027522516	-0.0037769065	0.011844804	-0.009317645	-0.012389673	0.041412454
0.0	1.0	0.0	-0.024824243	-0.0051790825	0.011239289	-0.0025285394	-0.007925261	0.039869487
0.0	1.0	0.0	-0.024489569	-0.004944296	0.01122029	0.0020763665	-0.0007369886	0.036143612
0.0	1.0	0.0	-0.024824243	-0.0051790825	0.011239289	-0.0025285394	-0.007925261	0.039869487
0.0	1.0	0.0	-0.033254657	-2.3923349e-06	0.017601658	-0.00549013	-0.0057988083	0.04692678
0.0	1.0	0.0	-0.032321643	-0.0039468408	0.011846869	-0.008577954	-0.005228874	0.03962336
0.0	1.0	0.0	-0.035196	0.00062580605	0.024343442	-0.0027499804	0.0016623525	0.05031684
0.0	1.0	0.0	-0.034010656	-0.0028652777	0.020392012	-0.0028260434	-0.0024291426	0.04539009
0.0	1.0	0.0	-0.035786077	0.00064220605	0.009202896	-0.0024430119	0.0014195519	0.043949984
0.0	1.0	0.0	-0.036427602	-0.0056657526	0.015199144	-0.0012705554	-0.0040612053	0.04110086
0.0	1.0	0.0	-0.030638352	-0.006848844	0.016191497	-0.0038811648	-0.00082702143	0.04405149
0.0	1.0	0.0	-0.028429532	-0.0032052505	0.005524501	0.0018871613	0.0027739233	0.05810944
0.0	1.0	0.0	-0.033885475	-0.0041220053	0.0065183127	-0.004010608	0.00096111046	0.040171273
0.0	1.0	0.0	-0.030761225	-0.007868307	0.024894888	0.0004385803	-0.00902334	0.038821522
0.0	1.0	0.0	-0.022703985	-0.0040237703	0.012126369	1.4924444e-05	-0.01136804	0.041298434
0.0	1.0	0.0	-0.033885475	-0.0041220053	0.0065183127	-0.004010608	0.00096111046	0.040171273
0.0	1.0	0.0	-0.026121497	0.008755805	0.018091295	-0.0019071484	-0.001082603	0.04523985
0.0	1.0	0.0	-0.035196	0.00062580605	0.024343442	-0.0027499804	0.0016623525	0.05031684
0.0	1.0	0.0	-0.022323623	0.00013019558	0.015458774	-0.0066510383	-0.011925413	0.04597199
0.0	1.0	0.0	-0.032021876	-0.0020244569	0.014894302	0.002331385	-0.008401953	0.04028526
0.0	1.0	0.0	-0.03394822	-0.006137488	0.017424572	-0.0012075221	-0.0008004359	0.04290273
0.2	0.8	0.0	-0.021020606	-0.0033441763	0.0045260107	-0.0055853077	0.0043743784	0.035152733
0.0	0.5714285714285714	0.42857142857142855	-0.029813295	-0.0025799172	0.012158611	-0.0016773413	-0.0014506045	0.036292344
0.0	1.0	0.0	-0.028317843	-0.0056393957	0.007146933	-0.0050990433	-0.0011716745	0.036884636
0.0	1.0	0.0	-0.027208194	-0.002435436	0.010652491	-0.0033886298	0.0021190906	0.03783272
0.0	1.0	0.0	-0.023628963	-0.0045668883	0.0114672985	-0.0014591375	-0.009036677	0.041674443
0.0	1.0	0.0	-0.025443392	0.003625485	0.010389613	-0.0034091016	-0.0059920177	0.042793363
0.0	1.0	0.0	-0.024430994	-0.0007406841	0.009955318	0.0038294736	0.0002655303	0.039026484
0.0	1.0	0.0	-0.046513613	-0.008651577	0.016497992	-0.0076013776	-0.0049131224	0.057476826
0.18421052631578946	0.8157894736842105	0.0	-0.03528844	-0.0037555317	0.021173313	0.0037694601	-0.003538985	0.045804854
0.0	1.0	0.0	-0.029143233	0.0049101855	0.008641874	-0.004007551	-0.0015150018	0.046126824
0.0	1.0	0.0	-0.038005322	-0.002556337	0.009807442	0.0052369386	-0.0045351917	0.0414583
0.0	1.0	0.0	-0.023628963	-0.0045668883	0.0114672985	-0.0014591375	-0.009036677	0.041674443
0.0	1.0	0.0	-0.035196	0.00062580605	0.024343442	-0.0027499804	0.0016623525	0.05031684
0.0	1.0	0.0	-0.018515086	-0.00742702	0.013241811	-0.0049636234	-0.00694877	0.043465417
0.0	1.0	0.0	-0.043163728	-0.0034677242	0.012575354	-0.013822531	-0.003862814	0.049654767
0.0	1.0	0.0	-0.024176097	0.0019463254	0.015719745	-0.00018781144	-0.007274693	0.038391307
0.11764705882352941	0.20588235294117646	0.6764705882352942	-0.02894645	-0.0074734427	0.012604954	0.0026736832	-0.008280278	0.032735683
